# Supplementary material for: Global Reprogramming of Apoptosis-Related Genes during Brain Development
Source: Cells. 2021 Oct 27;10(11):2901. doi: 10.3390/cells10112901 (PMC8616463; doi:10.3390/cells10112901)
Supplement: Supplementary file 1 [file cells-10-02901-s001.zip]

Archive with 6 entries (4 files):
- cells-1415850-supplementary/
- cells-1415850-supplementary/cells-1415850 -SI/
- cells-1415850-supplementary/cells-1415850 -SI/SupplementaryFigureS1.pdf
- cells-1415850-supplementary/cells-1415850 -SI/SupplementaryTableS1.xlsx
- cells-1415850-supplementary/cells-1415850 -SI/SupplementaryTableS2.csv
- cells-1415850-supplementary/cells-1415850 -SI/SupplementaryTableS3.xlsx
