# Supplementary material for: Global Reprogramming of Apoptosis-Related Genes during Brain Development
Source: Cells. 2021 Oct 27;10(11):2901. doi: 10.3390/cells10112901 (PMC8616463; doi:10.3390/cells10112901)
Supplement: Supplementary file 1 [file cells-10-02901-s001.zip › cells-1415850-supplementary/cells-1415850 -SI/SupplementaryTableS1.xlsx]

## Sheet: Sheet1
Table S1. GO terms related to apoptosis.
Goid	Goname	Godef	Godomain
GO:0001781	neutrophil apoptotic process	Any apoptotic process in a neutrophil, any of the immature or mature forms of a granular leukocyte that in its mature form has a nucleus with three to five lobes connected by slender threads of chromatin, and cytoplasm containing fine inconspicuous granules and stainable by neutral dyes.	biological_process
GO:0001783	B cell apoptotic process	Any apoptotic process in a B cell, a lymphocyte of B lineage with the phenotype CD19-positive and capable of B cell mediated immunity.	biological_process
GO:0001844	protein insertion into mitochondrial membrane involved in apoptotic signaling pathway	The process in which a protein is incorporated into a mitochondrial membrane as the initial phase of the mitochondrial membrane permeabilization that takes place in the apoptotic signaling pathway.	biological_process
GO:0002902	regulation of B cell apoptotic process	Any process that modulates the frequency, rate, or extent of B cell apoptotic process.	biological_process
GO:0002903	negative regulation of B cell apoptotic process	Any process that stops, prevents, or reduces the frequency, rate, or extent of B cell apoptotic process.	biological_process
GO:0002904	positive regulation of B cell apoptotic process	Any process that activates or increases the frequency, rate, or extent of B cell apoptotic process.	biological_process
GO:0002906	negative regulation of mature B cell apoptotic process	Any process that stops, prevents, or reduces the frequency, rate, or extent of mature B cell apoptotic process.	biological_process
GO:0003278	apoptotic process involved in heart morphogenesis	Any apoptotic process that contributes to the shaping of the heart.	biological_process
GO:0006309	apoptotic DNA fragmentation	The cleavage of DNA during apoptosis, which usually occurs in two stages: cleavage into fragments of about 50 kbp followed by cleavage between nucleosomes to yield 200 bp fragments.	biological_process
GO:0006915	apoptotic process	A programmed cell death process which begins when a cell receives an internal (e.g. DNA damage) or external signal (e.g. an extracellular death ligand), and proceeds through a series of biochemical events (signaling pathway phase) which trigger an execution phase. The execution phase is the last step of an apoptotic process, and is typically characterized by rounding-up of the cell, retraction of…	biological_process
GO:0006919	activation of cysteine-type endopeptidase activity involved in apoptotic process	Any process that initiates the activity of the inactive enzyme cysteine-type endopeptidase in the context of an apoptotic process.	biological_process
GO:0006921	cellular component disassembly involved in execution phase of apoptosis	The breakdown of structures such as organelles, proteins, or other macromolecular structures during apoptosis.	biological_process
GO:0006925	inflammatory cell apoptotic process	Any apoptotic process in an inflammatory cell, any cell participating in the inflammatory response to a foreign substance e.g. neutrophil, macrophage.	biological_process
GO:0008626	granzyme-mediated apoptotic signaling pathway	A series of molecular signals induced by granzymes which triggers the apoptotic death of a cell. The pathway starts with reception of a granzyme signal, and ends when the execution phase of apoptosis is triggered. Granzymes are serine proteases that are secreted by cytotoxic T cells and natural killer cells to induce apoptosis in target cells.	biological_process
GO:0008627	intrinsic apoptotic signaling pathway in response to osmotic stress	A series of molecular signals in which an intracellular signal is conveyed to trigger the apoptotic death of a cell. The pathway is induced in response to changes in intracellular ion homeostasis, and ends when the execution phase of apoptosis is triggered.	biological_process
GO:0008628	hormone-mediated apoptotic signaling pathway	A series of molecular signals mediated by the detection of a hormone, and which triggers the apoptotic signaling pathway in a cell. The pathway starts with reception of a hormone signal, and ends when the execution phase of apoptosis is triggered.	biological_process
GO:0008630	intrinsic apoptotic signaling pathway in response to DNA damage	A series of molecular signals in which an intracellular signal is conveyed to trigger the apoptotic death of a cell. The pathway is induced by the detection of DNA damage, and ends when the execution phase of apoptosis is triggered.	biological_process
GO:0008631	intrinsic apoptotic signaling pathway in response to oxidative stress	A series of molecular signals in which an intracellular signal is conveyed to trigger the apoptotic death of a cell. The pathway is induced in response to oxidative stress, a state often resulting from exposure to high levels of reactive oxygen species, and ends when the execution phase of apoptosis is triggered.	biological_process
GO:0008635	activation of cysteine-type endopeptidase activity involved in apoptotic process by cytochrome c	Any process that initiates the activity of the inactive enzyme cysteine-type endopeptidase in the context of an apoptotic process and is mediated by cytochrome c.	biological_process
GO:0008637	apoptotic mitochondrial changes	The morphological and physiological alterations undergone by mitochondria during apoptosis.	biological_process
GO:0008656	cysteine-type endopeptidase activator activity involved in apoptotic process	Increases the rate of proteolysis catalyzed by a cysteine-type endopeptidase involved in the apoptotic process.	molecular_function
GO:0010656	negative regulation of muscle cell apoptotic process	Any process that decreases the rate or frequency of muscle cell apoptotic process, a form of programmed cell death induced by external or internal signals that trigger the activity of proteolytic caspases whose actions dismantle a muscle cell and result in its death.	biological_process
GO:0010657	muscle cell apoptotic process	A form of programmed cell death induced by external or internal signals that trigger the activity of proteolytic caspases, whose actions dismantle a muscle cell and result in its death. A muscle cell is a mature contractile cell, commonly known as a myocyte, that forms one of three kinds of muscle.	biological_process
GO:0010659	cardiac muscle cell apoptotic process	A form of programmed cell death induced by external or internal signals that trigger the activity of proteolytic caspases, whose actions dismantle a cardiac muscle cell and result in its death. Cardiac muscle cells are striated muscle cells that are responsible for heart contraction.	biological_process
GO:0010661	positive regulation of muscle cell apoptotic process	Any process that increases the rate or frequency of muscle cell apoptotic process, a form of programmed cell death induced by external or internal signals that trigger the activity of proteolytic caspases whose actions dismantle a muscle cell and result in its death.	biological_process
GO:0010663	positive regulation of striated muscle cell apoptotic process	Any process that increases the rate or extent of striated muscle cell apoptotic process, a form of programmed cell death induced by external or internal signals that trigger the activity of proteolytic caspases whose actions dismantle a striated muscle cell and result in its death.	biological_process
GO:0010664	negative regulation of striated muscle cell apoptotic process	Any process that decreases the rate or extent of striated muscle cell apoptotic process, a form of programmed cell death induced by external or internal signals that trigger the activity of proteolytic caspases whose actions dismantle a striated muscle cell and result in its death.	biological_process
GO:0010666	positive regulation of cardiac muscle cell apoptotic process	Any process that increases the rate or extent of cardiac cell apoptotic process, a form of programmed cell death induced by external or internal signals that trigger the activity of proteolytic caspases whose actions dismantle a cardiac muscle cell and result in its death.	biological_process
GO:0010667	negative regulation of cardiac muscle cell apoptotic process	Any process that decreases the rate or extent of cardiac cell apoptotic process, a form of programmed cell death induced by external or internal signals that trigger the activity of proteolytic caspases whose actions dismantle a cardiac muscle cell and result in its death.	biological_process
GO:0016505	peptidase activator activity involved in apoptotic process	Increases the activity of a peptidase that is involved in the apoptotic process.	molecular_function
GO:0019050	suppression by virus of host apoptotic process	Any viral process that inhibits apoptosis of infected host cells, facilitating prolonged cell survival during viral replication.	biological_process
GO:0030262	apoptotic nuclear changes	Alterations undergone by nuclei at the molecular and morphological level as part of the execution phase of apoptosis.	biological_process
GO:0030263	apoptotic chromosome condensation	The compaction of chromatin during apoptosis.	biological_process
GO:0030264	nuclear fragmentation involved in apoptotic nuclear change	The breakdown of the nucleus into small membrane-bounded compartments, or blebs, each of which contain compacted DNA.	biological_process
GO:0033025	regulation of mast cell apoptotic process	Any process that modulates the frequency, rate, or extent of mast cell apoptotic process.	biological_process
GO:0033026	negative regulation of mast cell apoptotic process	Any process that stops, prevents, or reduces the frequency, rate, or extent of mast cell apoptotic process.	biological_process
GO:0033028	myeloid cell apoptotic process	Any apoptotic process in a myeloid cell, a cell of the monocyte, granulocyte, mast cell, megakaryocyte, or erythroid lineage.	biological_process
GO:0033029	regulation of neutrophil apoptotic process	Any process that modulates the frequency, rate, or extent of neutrophil apoptotic process.	biological_process
GO:0033030	negative regulation of neutrophil apoptotic process	Any process that stops, prevents, or reduces the frequency, rate, or extent of neutrophil apoptotic process.	biological_process
GO:0033031	positive regulation of neutrophil apoptotic process	Any process that activates or increases the frequency, rate, or extent of neutrophil apoptotic process.	biological_process
GO:0033032	regulation of myeloid cell apoptotic process	Any process that modulates the frequency, rate, or extent of myeloid cell apoptotic process.	biological_process
GO:0033033	negative regulation of myeloid cell apoptotic process	Any process that stops, prevents, or reduces the frequency, rate, or extent of a myeloid cell apoptotic process.	biological_process
GO:0033034	positive regulation of myeloid cell apoptotic process	Any process that activates or increases the frequency, rate, or extent of myeloid cell apoptotic process.	biological_process
GO:0033668	negative regulation by symbiont of host apoptotic process	Any process in which an organism stops, prevents, or reduces the frequency, rate or extent of programmed cell death in the host, where programmed cell death proceeds by apoptosis. The host is defined as the larger of the organisms involved in a symbiotic interaction.	biological_process
GO:0034349	glial cell apoptotic process	Any apoptotic process in a glial cell, a non-neuronal cell of the nervous system.	biological_process
GO:0034351	negative regulation of glial cell apoptotic process	Any process that stops, prevents, or reduces the frequency, rate, or extent of glial cell apoptotic process.	biological_process
GO:0034352	positive regulation of glial cell apoptotic process	Any process that activates or increases the frequency, rate, or extent of glial cell apoptotic process.	biological_process
GO:0034391	regulation of smooth muscle cell apoptotic process	Any process that modulates the frequency, rate, or extent of smooth muscle cell apoptotic process.	biological_process
GO:0034392	negative regulation of smooth muscle cell apoptotic process	Any process that stops, prevents, or reduces the frequency, rate, or extent of smooth muscle cell apoptotic process.	biological_process
GO:0034393	positive regulation of smooth muscle cell apoptotic process	Any process that activates or increases the frequency, rate, or extent of smooth muscle cell apoptotic process.	biological_process
GO:0036462	TRAIL-activated apoptotic signaling pathway	An extrinsic apoptotic signaling pathway initiated by the binding of the ligand TRAIL (tumor necrosis factor-related apoptosis-inducing ligand) to a death receptor on the cell surface.	biological_process
GO:0036481	intrinsic apoptotic signaling pathway in response to hydrogen peroxide	A series of molecular signals in which an intracellular signal is conveyed to trigger the apoptotic death of a cell. The pathway is induced in response to hydrogen peroxide (H2O2).	biological_process
GO:0042771	intrinsic apoptotic signaling pathway in response to DNA damage by p53 class mediator	A series of molecular signals in which an intracellular signal is conveyed to trigger the apoptotic death of a cell. The pathway is induced by the cell cycle regulator phosphoprotein p53, or an equivalent protein, in response to the detection of DNA damage, and ends when the execution phase of apoptosis is triggered.	biological_process
GO:0042981	regulation of apoptotic process	Any process that modulates the occurrence or rate of cell death by apoptotic process.	biological_process
GO:0043027	cysteine-type endopeptidase inhibitor activity involved in apoptotic process	Stops, prevents or reduces the activity of a cysteine-type endopeptidase involved in the apoptotic process.	molecular_function
GO:0043028	cysteine-type endopeptidase regulator activity involved in apoptotic process	Modulates the activity of a cysteine-type endopeptidase involved in the apoptotic process.	molecular_function
GO:0043065	positive regulation of apoptotic process	Any process that activates or increases the frequency, rate or extent of cell death by apoptotic process.	biological_process
GO:0043066	negative regulation of apoptotic process	Any process that stops, prevents, or reduces the frequency, rate or extent of cell death by apoptotic process.	biological_process
GO:0043154	negative regulation of cysteine-type endopeptidase activity involved in apoptotic process	Any process that stops, prevents, or reduces the frequency, rate or extent of a cysteine-type endopeptidase activity involved in the apoptotic process.	biological_process
GO:0043277	apoptotic cell clearance	The recognition and removal of an apoptotic cell by a neighboring cell or by a phagocyte.	biological_process
GO:0043280	positive regulation of cysteine-type endopeptidase activity involved in apoptotic process	Any process that activates or increases the activity of a cysteine-type endopeptidase involved in the apoptotic process.	biological_process
GO:0043281	regulation of cysteine-type endopeptidase activity involved in apoptotic process	Any process that modulates the activity of a cysteine-type endopeptidase involved in apoptosis.	biological_process
GO:0043293	apoptosome	A multisubunit protein complex involved in the signaling phase of the apoptotic process. In mammals it is typically composed of seven Apaf-1 subunits bound to cytochrome c and caspase-9. A similar complex to promote apoptosis is formed from homologous gene products in other eukaryotic organisms.	cellular_component
GO:0043523	regulation of neuron apoptotic process	Any process that modulates the occurrence or rate of cell death by apoptotic process in neurons.	biological_process
GO:0043524	negative regulation of neuron apoptotic process	Any process that stops, prevents, or reduces the frequency, rate or extent of cell death by apoptotic process in neurons.	biological_process
GO:0043525	positive regulation of neuron apoptotic process	Any process that activates or increases the frequency, rate or extent of cell death of neurons by apoptotic process.	biological_process
GO:0043652	engulfment of apoptotic cell	The removal of the apoptotic cell by phagocytosis, by a neighboring cell or by a phagocyte.	biological_process
GO:0043653	mitochondrial fragmentation involved in apoptotic process	The change in the morphology of the mitochondria in an apoptotic cell from a highly branched network to a fragmented vesicular form.	biological_process
GO:0043654	recognition of apoptotic cell	The process in which a cell interprets signals (in the form of specific proteins and lipids) on the surface of a dying cell which it will engulf and remove by phagocytosis.	biological_process
GO:0044336	canonical Wnt signaling pathway involved in negative regulation of apoptotic process	The series of molecular signals initiated by binding of a Wnt protein to a frizzled family receptor on the surface of the target cell, followed by propagation of the signal via beta-catenin, and ending with a change in transcription of target genes involved in the negative regulation of apoptotic process.	biological_process
GO:0044337	canonical Wnt signaling pathway involved in positive regulation of apoptotic process	The series of molecular signals initiated by binding of a Wnt protein to a frizzled family receptor on the surface of the target cell, followed by propagation of the signal via beta-catenin, and ending with a change in transcription of target genes involved in the positive regulation of apoptotic process.	biological_process
GO:0044346	fibroblast apoptotic process	Any apoptotic process in a fibroblast, a connective tissue cell which secretes an extracellular matrix rich in collagen and other macromolecules.	biological_process
GO:0051402	neuron apoptotic process	Any apoptotic process in a neuron, the basic cellular unit of nervous tissue. Each neuron consists of a body, an axon, and dendrites. Their purpose is to receive, conduct, and transmit impulses in the nervous system.	biological_process
GO:0052501	positive regulation by organism of apoptotic process in other organism involved in symbiotic interaction	Any process in which an organism activates, maintains or increases the frequency, rate or extent of programmed cell death by apoptosis in a second organism, where the two organisms are in a symbiotic interaction.	biological_process
GO:0060058	positive regulation of apoptotic process involved in mammary gland involution	Any process that activates or increases the frequency, rate or extent of cell death by apoptotic process of mammary epithelial cells during mammary gland involution.	biological_process
GO:0060139	positive regulation of apoptotic process by virus	Any viral process that activates or increases the frequency, rate or extent of cell death by apoptotic process.	biological_process
GO:0060561	apoptotic process involved in morphogenesis	Any apoptotic process that contributes to the shaping of an anatomical structure.	biological_process
GO:0060785	regulation of apoptosis involved in tissue homeostasis	Any process that modulates the occurrence or rate of cell death by apoptosis that results in the maintenance of the steady-state number of cells within a tissue.	biological_process
GO:0061296	negative regulation of mesenchymal cell apoptotic process involved in mesonephric nephron morphogenesis	Any process that reduces the occurrence or rate of mesenchymal stem cell death by apoptotic process that contributes to the shaping of the nephron in the mesonephros.	biological_process
GO:0061364	apoptotic process involved in luteolysis	The apoptotic process that contributes to luteolysis.	biological_process
GO:0070059	intrinsic apoptotic signaling pathway in response to endoplasmic reticulum stress	A series of molecular signals in which an intracellular signal is conveyed to trigger the apoptotic death of a cell. The pathway is induced in response to a stimulus indicating endoplasmic reticulum (ER) stress, and ends when the execution phase of apoptosis is triggered. ER stress usually results from the accumulation of unfolded or misfolded proteins in the ER lumen.	biological_process
GO:0070227	lymphocyte apoptotic process	Any apoptotic process in a lymphocyte, a leukocyte commonly found in the blood and lymph that has the characteristics of a large nucleus, a neutral staining cytoplasm, and prominent heterochromatin.	biological_process
GO:0070228	regulation of lymphocyte apoptotic process	Any process that modulates the occurrence or rate of lymphocyte death by apoptotic process.	biological_process
GO:0070230	positive regulation of lymphocyte apoptotic process	Any process that activates or increases the frequency, rate or extent of lymphocyte death by apoptotic process.	biological_process
GO:0070231	T cell apoptotic process	Any apoptotic process in a T cell, a type of lymphocyte whose defining characteristic is the expression of a T cell receptor complex.	biological_process
GO:0070232	regulation of T cell apoptotic process	Any process that modulates the occurrence or rate of T cell death by apoptotic process.	biological_process
GO:0070233	negative regulation of T cell apoptotic process	Any process that stops, prevents, or reduces the frequency, rate or extent of T cell death by apoptotic process.	biological_process
GO:0070234	positive regulation of T cell apoptotic process	Any process that activates or increases the frequency, rate or extent of T cell death by apoptotic process.	biological_process
GO:0070242	thymocyte apoptotic process	Any apoptotic process in a thymocyte, an immature T cell located in the thymus.	biological_process
GO:0070243	regulation of thymocyte apoptotic process	Any process that modulates the occurrence or rate of thymocyte death by apoptotic process.	biological_process
GO:0070244	negative regulation of thymocyte apoptotic process	Any process that stops, prevents, or reduces the frequency, rate or extent of thymocyte death by apoptotic process.	biological_process
GO:0070245	positive regulation of thymocyte apoptotic process	Any process that activates or increases the frequency, rate or extent of thymocyte death by apoptotic process.	biological_process
GO:0070247	regulation of natural killer cell apoptotic process	Any process that modulates the occurrence or rate of natural killer cell death by apoptotic process.	biological_process
GO:0070782	phosphatidylserine exposure on apoptotic cell surface	A phospholipid scrambling process that results in the appearance of phosphatidylserine on the outer leaflet of the plasma membrane of an apoptotic cell, which acts as an 'eat-me' signal for engulfing cells. Phosphatidylserine is exposed on the apoptotic cell surface by a phospholipid scramblase activity.	biological_process
GO:0071839	apoptotic process in bone marrow cell	The apoptotic process in cells in the bone marrow.	biological_process
GO:0071866	negative regulation of apoptotic process in bone marrow cell	Any process that stops, prevents, or reduces the frequency, rate or extent of the occurrence or rate of cell death by apoptotic process in the bone marrow.	biological_process
GO:0071887	leukocyte apoptotic process	Any apoptotic process in a leukocyte, an achromatic cell of the myeloid or lymphoid lineages capable of ameboid movement, found in blood or other tissue.	biological_process
GO:0072040	negative regulation of mesenchymal cell apoptotic process involved in nephron morphogenesis	Any process that reduces the occurrence or rate of mesenchymal stem cell death by apoptotic process that contributes to the shaping of the nephron.	biological_process
GO:0072305	negative regulation of mesenchymal cell apoptotic process involved in metanephric nephron morphogenesis	Any process that reduces the occurrence or rate of mesenchymal stem cell death by apoptotic process that contributes to the shaping of the nephron in the metanephros.	biological_process
GO:0072332	intrinsic apoptotic signaling pathway by p53 class mediator	A series of molecular signals in which an intracellular signal is conveyed to trigger the apoptotic death of a cell. The pathway is induced by the cell cycle regulator phosphoprotein p53, or an equivalent protein, and ends when the execution phase of apoptosis is triggered.	biological_process
GO:0072577	endothelial cell apoptotic process	Any apoptotic process in an endothelial cell. An endothelial cell comprises the outermost layer or lining of anatomical structures and can be squamous or cuboidal.	biological_process
GO:0090387	phagolysosome assembly involved in apoptotic cell clearance	The process in which a phagosome, a vesicle formed by phagocytosis, fuses with a lysosome as a part of apoptotic cell clearance.	biological_process
GO:0090389	phagosome-lysosome fusion involved in apoptotic cell clearance	The creation of a phagolysosome from a phagosome and a lysosome as a part of apoptotic cell clearance.	biological_process
GO:0097049	motor neuron apoptotic process	Any apoptotic process in a motor neuron, an efferent neuron that passes from the central nervous system or a ganglion toward or to a muscle and conducts an impulse that causes movement.	biological_process
GO:0097050	type B pancreatic cell apoptotic process	Any apoptotic process in a type B pancreatic cell, a cell located towards center of the islets of Langerhans that secretes insulin.	biological_process
GO:0097152	mesenchymal cell apoptotic process	Any apoptotic process in a mesenchymal cell. A mesenchymal cell is a loosely associated cell that is part of the connective tissue in an organism. Mesenchymal cells give rise to more mature connective tissue cell types.	biological_process
GO:0097153	cysteine-type endopeptidase activity involved in apoptotic process	Catalysis of the hydrolysis of internal, alpha-peptide bonds in a polypeptide chain by a mechanism in which the sulfhydryl group of a cysteine residue at the active center acts as a nucleophile, and contributing to the apoptotic process.	molecular_function
GO:0097190	apoptotic signaling pathway	A series of molecular signals which triggers the apoptotic death of a cell. The pathway starts with reception of a signal, and ends when the execution phase of apoptosis is triggered.	biological_process
GO:0097191	extrinsic apoptotic signaling pathway	A series of molecular signals in which a signal is conveyed from the cell surface to trigger the apoptotic death of a cell. The pathway starts with either a ligand binding to a cell surface receptor, or a ligand being withdrawn from a cell surface receptor (e.g. in the case of signaling by dependence receptors), and ends when the execution phase of apoptosis is triggered.	biological_process
GO:0097192	extrinsic apoptotic signaling pathway in absence of ligand	A series of molecular signals in which a signal is conveyed from the cell surface to trigger the apoptotic death of a cell. The pathway starts with withdrawal of a ligand from a cell surface receptor, and ends when the execution phase of apoptosis is triggered.	biological_process
GO:0097193	intrinsic apoptotic signaling pathway	A series of molecular signals in which an intracellular signal is conveyed to trigger the apoptotic death of a cell. The pathway starts with reception of an intracellular signal (e.g. DNA damage, endoplasmic reticulum stress, oxidative stress etc.), and ends when the execution phase of apoptosis is triggered. The intrinsic apoptotic signaling pathway is crucially regulated by permeabilization of …	biological_process
GO:0097194	execution phase of apoptosis	A stage of the apoptotic process that starts with the controlled breakdown of the cell through the action of effector caspases or other effector molecules (e.g. cathepsins, calpains etc.). Key steps of the execution phase are rounding-up of the cell, retraction of pseudopodes, reduction of cellular volume (pyknosis), chromatin condensation, nuclear fragmentation (karyorrhexis), plasma membrane bl…	biological_process
GO:0097199	cysteine-type endopeptidase activity involved in apoptotic signaling pathway	Catalysis of the hydrolysis of internal, alpha-peptide bonds in a polypeptide chain by a mechanism in which the sulfhydryl group of a cysteine residue at the active center acts as a nucleophile, and contributing to the apoptotic signaling pathway.	molecular_function
GO:0097200	cysteine-type endopeptidase activity involved in execution phase of apoptosis	Catalysis of the hydrolysis of internal, alpha-peptide bonds in a polypeptide chain by a mechanism in which the sulfhydryl group of a cysteine residue at the active center acts as a nucleophile, and contributing to the execution phase of apoptosis.	molecular_function
GO:0097252	oligodendrocyte apoptotic process	Any apoptotic process in an oligodendrocyte. Oligodendrocytes belong to a class of large neuroglial (macroglial) cells in the central nervous system, where they form the insulating myelin sheath of axons.	biological_process
GO:0097284	hepatocyte apoptotic process	Any apoptotic process in a hepatocyte, the main structural component of the liver.	biological_process
GO:0097296	activation of cysteine-type endopeptidase activity involved in apoptotic signaling pathway	Any process that initiates the activity of an inactive cysteine-type endopeptidase involved in the apoptotic signaling pathway.	biological_process
GO:0097473	retinal rod cell apoptotic process	Any apoptotic process in a retinal rod cell, one of the two photoreceptor cell types of the vertebrate retina.	biological_process
GO:0097474	retinal cone cell apoptotic process	Any apoptotic process in a retinal cone cell, one of the two photoreceptor cell types of the vertebrate retina.	biological_process
GO:0110090	positive regulation of hippocampal neuron apoptotic process	Any process that activates or increases the frequency, rate or extent of cell death by apoptotic process in hippocampal neurons.	biological_process
GO:0110091	negative regulation of hippocampal neuron apoptotic process	Any process that stops, prevents, or reduces the frequency, rate or extent of cell death by apoptotic process in hippocampal neurons.	biological_process
GO:0120132	positive regulation of apoptotic process in bone marrow cell	Any process that activates or increases the frequency, rate or extent of cell death by apoptotic process in the bone marrow.	biological_process
GO:1900118	negative regulation of execution phase of apoptosis	Any process that stops, prevents or reduces the frequency, rate or extent of execution phase of apoptosis.	biological_process
GO:1900119	positive regulation of execution phase of apoptosis	Any process that activates or increases the frequency, rate or extent of execution phase of apoptosis.	biological_process
GO:1900142	negative regulation of oligodendrocyte apoptotic process	Any process that stops, prevents or reduces the frequency, rate or extent of oligodendrocyte apoptotic process.	biological_process
GO:1900143	positive regulation of oligodendrocyte apoptotic process	Any process that activates or increases the frequency, rate or extent of oligodendrocyte apoptotic process.	biological_process
GO:1900212	negative regulation of mesenchymal cell apoptotic process involved in metanephros development	Any process that stops, prevents or reduces the frequency, rate or extent of mesenchymal cell apoptotic process involved in metanephros development.	biological_process
GO:1900215	negative regulation of apoptotic process involved in metanephric collecting duct development	Any process that stops, prevents or reduces the frequency, rate or extent of apoptotic process involved in metanephric collecting duct development.	biological_process
GO:1900218	negative regulation of apoptotic process involved in metanephric nephron tubule development	Any process that stops, prevents or reduces the frequency, rate or extent of apoptotic process involved in metanephric nephron tubule development.	biological_process
GO:1900740	positive regulation of protein insertion into mitochondrial membrane involved in apoptotic signaling pathway	Any process that activates or increases the frequency, rate or extent of protein insertion into mitochondrial membrane involved in apoptotic signaling pathway.	biological_process
GO:1901028	regulation of mitochondrial outer membrane permeabilization involved in apoptotic signaling pathway	Any process that modulates the frequency, rate or extent of mitochondrial outer membrane permeabilization involved in apoptotic signaling pathway.	biological_process
GO:1901029	negative regulation of mitochondrial outer membrane permeabilization involved in apoptotic signaling pathway	Any process that stops, prevents or reduces the frequency, rate or extent of mitochondrial outer membrane permeabilization involved in apoptotic signaling pathway.	biological_process
GO:1901030	positive regulation of mitochondrial outer membrane permeabilization involved in apoptotic signaling pathway	Any process that activates or increases the frequency, rate or extent of mitochondrial outer membrane permeabilization involved in apoptotic signaling pathway.	biological_process
GO:1901074	regulation of engulfment of apoptotic cell	Any process that modulates the frequency, rate or extent of engulfment of apoptotic cell.	biological_process
GO:1901076	positive regulation of engulfment of apoptotic cell	Any process that activates or increases the frequency, rate or extent of engulfment of apoptotic cell.	biological_process
GO:1902108	regulation of mitochondrial membrane permeability involved in apoptotic process	Any regulation of mitochondrial membrane permeability that is involved in apoptotic process.	biological_process
GO:1902109	negative regulation of mitochondrial membrane permeability involved in apoptotic process	Any negative regulation of mitochondrial membrane permeability that is involved in apoptotic process.	biological_process
GO:1902110	positive regulation of mitochondrial membrane permeability involved in apoptotic process	Any positive regulation of mitochondrial membrane permeability that is involved in apoptotic process.	biological_process
GO:1902165	regulation of intrinsic apoptotic signaling pathway in response to DNA damage by p53 class mediator	Any process that modulates the frequency, rate or extent of intrinsic apoptotic signaling pathway in response to DNA damage by p53 class mediator.	biological_process
GO:1902166	negative regulation of intrinsic apoptotic signaling pathway in response to DNA damage by p53 class mediator	Any process that stops, prevents or reduces the frequency, rate or extent of intrinsic apoptotic signaling pathway in response to DNA damage by p53 class mediator.	biological_process
GO:1902167	positive regulation of intrinsic apoptotic signaling pathway in response to DNA damage by p53 class mediator	Any process that activates or increases the frequency, rate or extent of intrinsic apoptotic signaling pathway in response to DNA damage by p53 class mediator.	biological_process
GO:1902172	regulation of keratinocyte apoptotic process	Any process that modulates the frequency, rate or extent of keratinocyte apoptotic process.	biological_process
GO:1902173	negative regulation of keratinocyte apoptotic process	Any process that stops, prevents or reduces the frequency, rate or extent of keratinocyte apoptotic process.	biological_process
GO:1902174	positive regulation of keratinocyte apoptotic process	Any process that activates or increases the frequency, rate or extent of keratinocyte apoptotic process.	biological_process
GO:1902175	regulation of oxidative stress-induced intrinsic apoptotic signaling pathway	Any process that modulates the frequency, rate or extent of an oxidative stress-induced intrinsic apoptotic signaling pathway.	biological_process
GO:1902176	negative regulation of oxidative stress-induced intrinsic apoptotic signaling pathway	Any process that stops, prevents or reduces the frequency, rate or extent of an oxidative stress-induced intrinsic apoptotic signaling pathway.	biological_process
GO:1902177	positive regulation of oxidative stress-induced intrinsic apoptotic signaling pathway	Any process that activates or increases the frequency, rate or extent of an oxidative stress-induced intrinsic apoptotic signaling pathway.	biological_process
GO:1902178	fibroblast growth factor receptor apoptotic signaling pathway	An apoptotic signaling pathway that starts with a ligand binding to, or being withdrawn from, a fibroblast growth factor receptor (FGFR).	biological_process
GO:1902219	negative regulation of intrinsic apoptotic signaling pathway in response to osmotic stress	Any process that stops, prevents or reduces the frequency, rate or extent of intrinsic apoptotic signaling pathway in response to osmotic stress.	biological_process
GO:1902220	positive regulation of intrinsic apoptotic signaling pathway in response to osmotic stress	Any process that activates or increases the frequency, rate or extent of intrinsic apoptotic signaling pathway in response to osmotic stress.	biological_process
GO:1902230	negative regulation of intrinsic apoptotic signaling pathway in response to DNA damage	Any process that stops, prevents or reduces the frequency, rate or extent of intrinsic apoptotic signaling pathway in response to DNA damage.	biological_process
GO:1902231	positive regulation of intrinsic apoptotic signaling pathway in response to DNA damage	Any process that activates or increases the frequency, rate or extent of intrinsic apoptotic signaling pathway in response to DNA damage.	biological_process
GO:1902235	regulation of endoplasmic reticulum stress-induced intrinsic apoptotic signaling pathway	Any process that modulates the frequency, rate or extent of an endoplasmic reticulum stress-induced intrinsic apoptotic signaling pathway.	biological_process
GO:1902236	negative regulation of endoplasmic reticulum stress-induced intrinsic apoptotic signaling pathway	Any process that stops, prevents or reduces the frequency, rate or extent of an endoplasmic reticulum stress-induced intrinsic apoptotic signaling pathway.	biological_process
GO:1902237	positive regulation of endoplasmic reticulum stress-induced intrinsic apoptotic signaling pathway	Any process that activates or increases the frequency, rate or extent of an endoplasmic reticulum stress-induced intrinsic apoptotic signaling pathway.	biological_process
GO:1902239	negative regulation of intrinsic apoptotic signaling pathway in response to osmotic stress by p53 class mediator	Any process that stops, prevents or reduces the frequency, rate or extent of intrinsic apoptotic signaling pathway in response to osmotic stress by p53 class mediator.	biological_process
GO:1902251	negative regulation of erythrocyte apoptotic process	Any process that stops, prevents or reduces the frequency, rate or extent of erythrocyte apoptotic process.	biological_process
GO:1902253	regulation of intrinsic apoptotic signaling pathway by p53 class mediator	Any process that modulates the frequency, rate or extent of intrinsic apoptotic signaling pathway by p53 class mediator.	biological_process
GO:1902254	negative regulation of intrinsic apoptotic signaling pathway by p53 class mediator	Any process that stops, prevents or reduces the frequency, rate or extent of intrinsic apoptotic signaling pathway by p53 class mediator.	biological_process
GO:1902255	positive regulation of intrinsic apoptotic signaling pathway by p53 class mediator	Any process that activates or increases the frequency, rate or extent of intrinsic apoptotic signaling pathway by p53 class mediator.	biological_process
GO:1902256	regulation of apoptotic process involved in outflow tract morphogenesis	Any process that modulates the frequency, rate or extent of apoptotic process involved in outflow tract morphogenesis.	biological_process
GO:1902257	negative regulation of apoptotic process involved in outflow tract morphogenesis	Any process that stops, prevents or reduces the frequency, rate or extent of apoptotic process involved in outflow tract morphogenesis.	biological_process
GO:1902262	apoptotic process involved in blood vessel morphogenesis	Any apoptotic process that is involved in blood vessel morphogenesis.	biological_process
GO:1902263	apoptotic process involved in embryonic digit morphogenesis	Any apoptotic process that is involved in embryonic digit morphogenesis.	biological_process
GO:1902339	positive regulation of apoptotic process involved in morphogenesis	Any process that activates or increases the frequency, rate or extent of apoptotic process involved in morphogenesis.	biological_process
GO:1902362	melanocyte apoptotic process	Any apoptotic process in a melanocyte, the main structural component of the epidermis.	biological_process
GO:1902510	regulation of apoptotic DNA fragmentation	Any process that modulates the frequency, rate or extent of apoptotic DNA fragmentation.	biological_process
GO:1902511	negative regulation of apoptotic DNA fragmentation	Any process that stops, prevents or reduces the frequency, rate or extent of apoptotic DNA fragmentation.	biological_process
GO:1902512	positive regulation of apoptotic DNA fragmentation	Any process that activates or increases the frequency, rate or extent of apoptotic DNA fragmentation.	biological_process
GO:1902742	apoptotic process involved in development	Any apoptotic process that is involved in anatomical structure development.	biological_process
GO:1903122	negative regulation of TRAIL-activated apoptotic signaling pathway	Any process that stops, prevents or reduces the frequency, rate or extent of TRAIL-activated apoptotic signaling pathway.	biological_process
GO:1903298	negative regulation of hypoxia-induced intrinsic apoptotic signaling pathway	Any process that stops, prevents or reduces the frequency, rate or extent of hypoxia-induced intrinsic apoptotic signaling pathway.	biological_process
GO:1903376	regulation of oxidative stress-induced neuron intrinsic apoptotic signaling pathway	Any process that modulates the frequency, rate or extent of oxidative stress-induced neuron intrinsic apoptotic signaling pathway.	biological_process
GO:1903377	negative regulation of oxidative stress-induced neuron intrinsic apoptotic signaling pathway	Any process that stops, prevents or reduces the frequency, rate or extent of oxidative stress-induced neuron intrinsic apoptotic signaling pathway.	biological_process
GO:1903378	positive regulation of oxidative stress-induced neuron intrinsic apoptotic signaling pathway	Any process that activates or increases the frequency, rate or extent of oxidative stress-induced neuron intrinsic apoptotic signaling pathway.	biological_process
GO:1903382	negative regulation of endoplasmic reticulum stress-induced neuron intrinsic apoptotic signaling pathway	Any process that stops, prevents or reduces the frequency, rate or extent of an endoplasmic reticulum stress-induced neuron intrinsic apoptotic signaling pathway.	biological_process
GO:1903384	negative regulation of hydrogen peroxide-induced neuron intrinsic apoptotic signaling pathway	Any process that stops, prevents or reduces the frequency, rate or extent of a hydrogen peroxide-induced neuron intrinsic apoptotic signaling pathway.	biological_process
GO:1903751	negative regulation of intrinsic apoptotic signaling pathway in response to hydrogen peroxide	Any process that stops, prevents or reduces the frequency, rate or extent of intrinsic apoptotic signaling pathway in response to hydrogen peroxide.	biological_process
GO:1903944	negative regulation of hepatocyte apoptotic process	Any process that stops, prevents or reduces the frequency, rate or extent of hepatocyte apoptotic process.	biological_process
GO:1903984	positive regulation of TRAIL-activated apoptotic signaling pathway	Any process that activates or increases the frequency, rate or extent of TRAIL-activated apoptotic signaling pathway.	biological_process
GO:1904019	epithelial cell apoptotic process	Any apoptotic process in an epithelial cell.	biological_process
GO:1904036	negative regulation of epithelial cell apoptotic process	Any process that stops, prevents or reduces the frequency, rate or extent of epithelial cell apoptotic process.	biological_process
GO:1904037	positive regulation of epithelial cell apoptotic process	Any process that activates or increases the frequency, rate or extent of epithelial cell apoptotic process.	biological_process
GO:1904193	negative regulation of cholangiocyte apoptotic process	Any process that stops, prevents or reduces the frequency, rate or extent of cholangiocyte apoptotic process.	biological_process
GO:1904635	positive regulation of glomerular visceral epithelial cell apoptotic process	Any process that activates or increases the frequency, rate or extent of glomerular visceral epithelial cell apoptotic process.	biological_process
GO:1904649	regulation of fat cell apoptotic process	Any process that modulates the frequency, rate or extent of fat cell apoptotic process.	biological_process
GO:1904651	positive regulation of fat cell apoptotic process	Any process that activates or increases the frequency, rate or extent of fat cell apoptotic process.	biological_process
GO:1904708	regulation of granulosa cell apoptotic process	Any process that modulates the frequency, rate or extent of granulosa cell apoptotic process.	biological_process
GO:1904709	negative regulation of granulosa cell apoptotic process	Any process that stops, prevents or reduces the frequency, rate or extent of granulosa cell apoptotic process.	biological_process
GO:1904710	positive regulation of granulosa cell apoptotic process	Any process that activates or increases the frequency, rate or extent of granulosa cell apoptotic process.	biological_process
GO:1904747	positive regulation of apoptotic process involved in development	Any process that activates or increases the frequency, rate or extent of apoptotic process involved in development.	biological_process
GO:1905259	negative regulation of nitrosative stress-induced intrinsic apoptotic signaling pathway	Any process that stops, prevents or reduces the frequency, rate or extent of intrinsic apoptotic signaling pathway in response to nitrosative stress.	biological_process
GO:1905403	negative regulation of activated CD8-positive, alpha-beta T cell apoptotic process	Any process that stops, prevents or reduces the frequency, rate or extent of activated CD8-positive, alpha-beta T cell apoptotic process.	biological_process
GO:1905404	positive regulation of activated CD8-positive, alpha-beta T cell apoptotic process	Any process that activates or increases the frequency, rate or extent of activated CD8-positive, alpha-beta T cell apoptotic process.	biological_process
GO:1905460	negative regulation of vascular associated smooth muscle cell apoptotic process	Any process that stops, prevents or reduces the frequency, rate or extent of vascular associated smooth muscle cell apoptotic process.	biological_process
GO:1905461	positive regulation of vascular associated smooth muscle cell apoptotic process	Any process that activates or increases the frequency, rate or extent of vascular associated smooth muscle cell apoptotic process.	biological_process
GO:1990001	inhibition of cysteine-type endopeptidase activity involved in apoptotic process	Any process that prevents the activation of an inactive cysteine-type endopeptidase involved in an apoptotic process.	biological_process
GO:1990009	retinal cell apoptotic process	Any apoptotic process in a retinal cell.	biological_process
GO:1990086	lens fiber cell apoptotic process	Any apoptotic process in a lens fiber cell. Lens fiber cells are elongated, tightly packed cells that make up the bulk of the mature lens in a camera-type eye.	biological_process
GO:1990117	B cell receptor apoptotic signaling pathway	An extrinsic apoptotic signaling pathway initiated by the cross-linking of an antigen receptor on a B cell.	biological_process
GO:1990134	epithelial cell apoptotic process involved in palatal shelf morphogenesis	An apoptotic process in a palatal shelf epithelial cell that contributes to the shaping of the palatal shelf.	biological_process
GO:1990144	intrinsic apoptotic signaling pathway in response to hypoxia	A series of molecular signals in which an intracellular signal is conveyed to trigger the apoptotic death of a cell. The pathway is induced in response to hypoxia (lowered oxygen tension). Hypoxia, defined as a decline in O2 levels below normoxic levels of 20.8 - 20.95%, results in metabolic adaptation at both the cellular and organismal level. The pathway ends when the execution phase of apoptos…	biological_process
GO:1990442	intrinsic apoptotic signaling pathway in response to nitrosative stress	A series of molecular signals in which an intracellular signal is conveyed to trigger the apoptotic death of a cell. The pathway is induced in response to nitrosative stress; a state often resulting from exposure to high levels of nitric oxide (NO) or the highly reactive oxidant peroxynitrite, which is produced following interaction of NO with superoxide anions.	biological_process
GO:2000107	negative regulation of leukocyte apoptotic process	Any process that stops, prevents, or reduces the frequency, rate or extent of leukocyte apoptotic process.	biological_process
GO:2000108	positive regulation of leukocyte apoptotic process	Any process that activates or increases the frequency, rate or extent of leukocyte apoptotic process.	biological_process
GO:2000109	regulation of macrophage apoptotic process	Any process that modulates the frequency, rate or extent of macrophage apoptotic process.	biological_process
GO:2000110	negative regulation of macrophage apoptotic process	Any process that stops, prevents, or reduces the frequency, rate or extent of macrophage apoptotic process.	biological_process
GO:2000111	positive regulation of macrophage apoptotic process	Any process that activates or increases the frequency, rate or extent of macrophage apoptotic process.	biological_process
GO:2000269	regulation of fibroblast apoptotic process	Any process that modulates the frequency, rate or extent of fibroblast apoptotic process.	biological_process
GO:2000270	negative regulation of fibroblast apoptotic process	Any process that stops, prevents or reduces the frequency, rate or extent of fibroblast apoptotic process.	biological_process
GO:2000271	positive regulation of fibroblast apoptotic process	Any process that activates or increases the frequency, rate or extent of fibroblast apoptotic process.	biological_process
GO:2000351	regulation of endothelial cell apoptotic process	Any process that modulates the frequency, rate or extent of endothelial cell apoptotic process.	biological_process
GO:2000352	negative regulation of endothelial cell apoptotic process	Any process that stops, prevents or reduces the frequency, rate or extent of endothelial cell apoptotic process.	biological_process
GO:2000353	positive regulation of endothelial cell apoptotic process	Any process that activates or increases the frequency, rate or extent of endothelial cell apoptotic process.	biological_process
GO:2000425	regulation of apoptotic cell clearance	Any process that modulates the frequency, rate or extent of apoptotic cell clearance.	biological_process
GO:2000426	negative regulation of apoptotic cell clearance	Any process that stops, prevents or reduces the frequency, rate or extent of apoptotic cell clearance.	biological_process
GO:2000427	positive regulation of apoptotic cell clearance	Any process that activates or increases the frequency, rate or extent of apoptotic cell clearance.	biological_process
GO:2000669	negative regulation of dendritic cell apoptotic process	Any process that stops, prevents or reduces the frequency, rate or extent of dendritic cell apoptotic process.	biological_process
GO:2000670	positive regulation of dendritic cell apoptotic process	Any process that activates or increases the frequency, rate or extent of dendritic cell apoptotic process.	biological_process
GO:2000671	regulation of motor neuron apoptotic process	Any process that modulates the frequency, rate or extent of motor neuron apoptotic process.	biological_process
GO:2000672	negative regulation of motor neuron apoptotic process	Any process that stops, prevents or reduces the frequency, rate or extent of motor neuron apoptotic process.	biological_process
GO:2000675	negative regulation of type B pancreatic cell apoptotic process	Any process that stops, prevents or reduces the frequency, rate or extent of type B pancreatic cell apoptotic process.	biological_process
GO:2000676	positive regulation of type B pancreatic cell apoptotic process	Any process that activates or increases the frequency, rate or extent of type B pancreatic cell apoptotic process.	biological_process
GO:2001054	negative regulation of mesenchymal cell apoptotic process	Any process that stops, prevents or reduces the frequency, rate or extent of mesenchymal cell apoptotic process.	biological_process
GO:2001055	positive regulation of mesenchymal cell apoptotic process	Any process that activates or increases the frequency, rate or extent of mesenchymal cell apoptotic process.	biological_process
GO:2001233	regulation of apoptotic signaling pathway	Any process that modulates the frequency, rate or extent of apoptotic signaling pathway.	biological_process
GO:2001234	negative regulation of apoptotic signaling pathway	Any process that stops, prevents or reduces the frequency, rate or extent of apoptotic signaling pathway.	biological_process
GO:2001235	positive regulation of apoptotic signaling pathway	Any process that activates or increases the frequency, rate or extent of apoptotic signaling pathway.	biological_process
GO:2001236	regulation of extrinsic apoptotic signaling pathway	Any process that modulates the frequency, rate or extent of extrinsic apoptotic signaling pathway.	biological_process
GO:2001237	negative regulation of extrinsic apoptotic signaling pathway	Any process that stops, prevents or reduces the frequency, rate or extent of extrinsic apoptotic signaling pathway.	biological_process
GO:2001238	positive regulation of extrinsic apoptotic signaling pathway	Any process that activates or increases the frequency, rate or extent of extrinsic apoptotic signaling pathway.	biological_process
GO:2001239	regulation of extrinsic apoptotic signaling pathway in absence of ligand	Any process that modulates the frequency, rate or extent of extrinsic apoptotic signaling pathway in absence of ligand.	biological_process
GO:2001240	negative regulation of extrinsic apoptotic signaling pathway in absence of ligand	Any process that stops, prevents or reduces the frequency, rate or extent of extrinsic apoptotic signaling pathway in absence of ligand.	biological_process
GO:2001241	positive regulation of extrinsic apoptotic signaling pathway in absence of ligand	Any process that activates or increases the frequency, rate or extent of extrinsic apoptotic signaling pathway in absence of ligand.	biological_process
GO:2001242	regulation of intrinsic apoptotic signaling pathway	Any process that modulates the frequency, rate or extent of intrinsic apoptotic signaling pathway.	biological_process
GO:2001243	negative regulation of intrinsic apoptotic signaling pathway	Any process that stops, prevents or reduces the frequency, rate or extent of intrinsic apoptotic signaling pathway.	biological_process
GO:2001244	positive regulation of intrinsic apoptotic signaling pathway	Any process that activates or increases the frequency, rate or extent of intrinsic apoptotic signaling pathway.	biological_process
GO:2001268	negative regulation of cysteine-type endopeptidase activity involved in apoptotic signaling pathway	Any process that stops, prevents or reduces the frequency, rate or extent of cysteine-type endopeptidase activity involved in apoptotic signaling pathway.	biological_process
GO:2001269	positive regulation of cysteine-type endopeptidase activity involved in apoptotic signaling pathway	Any process that activates or increases the frequency, rate or extent of cysteine-type endopeptidase activity involved in apoptotic signaling pathway.	biological_process
GO:2001271	negative regulation of cysteine-type endopeptidase activity involved in execution phase of apoptosis	Any process that stops, prevents or reduces the frequency, rate or extent of cysteine-type endopeptidase activity involved in execution phase of apoptosis.	biological_process
GO:2001272	positive regulation of cysteine-type endopeptidase activity involved in execution phase of apoptosis	Any process that activates or increases the frequency, rate or extent of cysteine-type endopeptidase activity involved in execution phase of apoptosis.	biological_process
GO:0008625	extrinsic apoptotic signaling pathway via death domain receptors	A series of molecular signals in which a signal is conveyed from the cell surface to trigger the apoptotic death of a cell. The pathway starts with a ligand binding to a death domain receptor on the cell surface, and ends when the execution phase of apoptosis is triggered.	biological_process
GO:1902041	regulation of extrinsic apoptotic signaling pathway via death domain receptors	Any process that modulates the frequency, rate or extent of extrinsic apoptotic signaling pathway via death domain receptors.	biological_process
GO:1902042	negative regulation of extrinsic apoptotic signaling pathway via death domain receptors	Any process that stops, prevents or reduces the frequency, rate or extent of extrinsic apoptotic signaling pathway via death domain receptors.	biological_process
GO:1902043	positive regulation of extrinsic apoptotic signaling pathway via death domain receptors	Any process that activates or increases the frequency, rate or extent of extrinsic apoptotic signaling pathway via death domain receptors.	biological_process
