# Supplementary material for: Global Reprogramming of Apoptosis-Related Genes during Brain Development
Source: Cells. 2021 Oct 27;10(11):2901. doi: 10.3390/cells10112901 (PMC8616463; doi:10.3390/cells10112901)
Supplement: Supplementary file 1 [file cells-10-02901-s001.zip › cells-1415850-supplementary/cells-1415850 -SI/SupplementaryTableS2.csv]

Table S2. Apoptotic genes belonging to the downregulation or upregulation cluster in the three brain regions. Fb: forebrain, mb: midbrain, hb: hindbrain.
Ensembl gene ID	official gene symbol	downregulation (fb)	downregulation (mb)	downregulation (hb)	upregulation (fb)	upregulation (mb)	upregulation (hb)
ENSMUSG00000000001	Gnai3	1	1	1	0	0	0
ENSMUSG00000000037	Scml2	1	0	0	0	0	0
ENSMUSG00000000120	Ngfr	1	1	0	0	0	1
ENSMUSG00000000126	Wnt9a	1	1	1	0	0	0
ENSMUSG00000000148	Brat1	0	0	0	0	1	0
ENSMUSG00000000184	Ccnd2	1	1	1	0	0	0
ENSMUSG00000000282	Mnt	0	0	0	1	1	0
ENSMUSG00000000296	Tpd52l1	0	0	0	0	1	1
ENSMUSG00000000308	Ckmt1	0	0	0	1	1	1
ENSMUSG00000000392	Fap	1	0	0	0	0	0
ENSMUSG00000000409	Lck	0	0	0	0	1	1
ENSMUSG00000000441	Raf1	0	0	1	0	0	0
ENSMUSG00000000532	Acvr1b	0	0	0	1	0	1
ENSMUSG00000000552	Zfp385a	1	0	0	0	1	0
ENSMUSG00000000567	Sox9	1	1	1	0	0	0
ENSMUSG00000000581	C1d	0	0	0	1	1	1
ENSMUSG00000000600	Krit1	1	1	1	0	0	0
ENSMUSG00000000628	Hk2	1	1	1	0	0	0
ENSMUSG00000000631	Myo18a	0	0	0	0	0	1
ENSMUSG00000000782	Tcf7	1	1	1	0	0	0
ENSMUSG00000000787	Ddx3x	1	1	1	0	0	0
ENSMUSG00000000826	Dnajc5	0	0	0	1	1	1
ENSMUSG00000000869	Il4	0	0	0	1	1	1
ENSMUSG00000000915	Hip1r	0	0	0	1	1	1
ENSMUSG00000001034	Mapk7	0	1	0	0	0	0
ENSMUSG00000001082	Mfsd10	0	0	0	0	1	0
ENSMUSG00000001127	Araf	0	0	0	1	1	1
ENSMUSG00000001131	Timp1	1	1	1	0	0	0
ENSMUSG00000001134	Uxt	1	1	1	0	0	0
ENSMUSG00000001240	Ramp2	0	0	0	1	1	1
ENSMUSG00000001288	Rarg	1	1	1	0	0	0
ENSMUSG00000001419	Mef2d	0	0	0	1	1	1
ENSMUSG00000001435	Col18a1	1	1	1	0	0	0
ENSMUSG00000001642	Akr1b3	1	1	1	0	0	0
ENSMUSG00000001707	Eef1e1	0	0	0	1	1	1
ENSMUSG00000001729	Akt1	0	0	0	0	1	1
ENSMUSG00000001750	Tcirg1	1	1	0	0	0	0
ENSMUSG00000001761	Smo	1	1	1	0	0	0
ENSMUSG00000001847	Rac1	0	0	0	0	0	0
ENSMUSG00000002015	Bcap31	1	1	0	0	0	1
ENSMUSG00000002083	Bbc3	0	0	0	1	1	1
ENSMUSG00000002265	Peg3	1	0	1	0	1	0
ENSMUSG00000002289	Angptl4	0	0	0	0	1	1
ENSMUSG00000002342	Tmem161a	0	0	0	0	1	0
ENSMUSG00000002413	Braf	1	0	0	0	0	1
ENSMUSG00000002486	Tchp	1	1	0	0	0	0
ENSMUSG00000002489	Tiam1	0	0	0	0	0	1
ENSMUSG00000002524	Puf60	1	1	1	0	0	0
ENSMUSG00000002580	Mien1	0	0	0	1	1	1
ENSMUSG00000002602	Axl	1	1	1	0	0	0
ENSMUSG00000002688	Prkd1	1	0	0	0	0	0
ENSMUSG00000002731	Prkra	0	0	0	1	1	1
ENSMUSG00000002778	Kdelr1	0	0	0	1	0	0
ENSMUSG00000002799	Jag2	0	0	0	1	1	1
ENSMUSG00000002820	Atg4d	1	0	0	0	0	0
ENSMUSG00000002870	Mcm2	1	1	1	0	0	0
ENSMUSG00000002948	Map2k7	0	1	0	0	0	0
ENSMUSG00000002984	Tomm40	1	1	0	0	0	0
ENSMUSG00000002985	Apoe	0	0	0	1	1	1
ENSMUSG00000003031	Cdkn1b	0	0	1	1	0	0
ENSMUSG00000003039	Fam32a	0	0	0	1	1	0
ENSMUSG00000003068	Stk11	0	0	0	0	0	0
ENSMUSG00000003190	Bcl2l12	1	1	1	0	0	0
ENSMUSG00000003235	Eif2b5	1	1	1	0	0	0
ENSMUSG00000003378	Grik5	0	0	0	0	1	1
ENSMUSG00000003423	Pih1d1	0	1	1	0	0	0
ENSMUSG00000003458	Ncstn	0	1	0	0	0	0
ENSMUSG00000003541	Ier3	0	0	0	1	1	1
ENSMUSG00000003604	Aven	1	1	1	0	0	0
ENSMUSG00000003644	Rps6ka1	1	1	0	0	0	0
ENSMUSG00000003812	Dnase2a	1	0	0	0	1	1
ENSMUSG00000003849	Nqo1	0	0	0	0	1	1
ENSMUSG00000003873	Bax	0	1	0	0	0	0
ENSMUSG00000003955	Fam162a	1	1	1	0	0	0
ENSMUSG00000004054	Map3k11	1	1	1	0	0	0
ENSMUSG00000004056	Akt2	0	1	1	0	0	0
ENSMUSG00000004069	Dnaja3	1	0	0	0	1	0
ENSMUSG00000004071	Cdip1	0	0	0	0	1	1
ENSMUSG00000004085	Map3k20	1	1	1	0	0	0
ENSMUSG00000004099	Dnmt1	1	1	1	0	0	0
ENSMUSG00000004221	Ikbkg	1	1	1	0	0	0
ENSMUSG00000004263	Atn1	0	0	0	1	1	1
ENSMUSG00000004264	Phb2	1	1	1	0	0	0
ENSMUSG00000004328	Hif3a	1	0	0	0	0	1
ENSMUSG00000004364	Cul3	0	0	0	0	0	0
ENSMUSG00000004446	Bid	0	0	0	1	1	1
ENSMUSG00000004451	Ralb	1	1	1	0	0	0
ENSMUSG00000004535	Tax1bp1	0	0	0	0	1	1
ENSMUSG00000004591	Pkn2	1	1	1	0	0	0
ENSMUSG00000004637	Wwox	1	0	0	0	1	1
ENSMUSG00000004655	Aqp1	0	0	0	1	0	1
ENSMUSG00000004748	Mtfp1	0	0	0	0	1	1
ENSMUSG00000004891	Nes	1	1	1	0	0	0
ENSMUSG00000004934	Pias4	1	0	0	0	0	0
ENSMUSG00000004936	Map2k1	1	1	0	0	0	0
ENSMUSG00000004951	Hspb1	0	0	1	0	1	0
ENSMUSG00000005161	Prdx2	0	0	1	1	0	0
ENSMUSG00000005312	Ubqln1	0	1	0	0	0	0
ENSMUSG00000005370	Msh6	1	1	1	0	0	0
ENSMUSG00000005371	Fbxo11	0	0	0	0	0	1
ENSMUSG00000005413	Hmox1	1	1	0	0	0	0
ENSMUSG00000005510	Ndufs3	0	0	0	1	1	1
ENSMUSG00000005514	Por	1	1	0	0	0	0
ENSMUSG00000005533	Igf1r	0	0	1	0	0	0
ENSMUSG00000005575	Ube2m	0	0	1	0	0	0
ENSMUSG00000005583	Mef2c	0	0	0	1	1	1
ENSMUSG00000005656	Snx6	1	1	1	0	0	0
ENSMUSG00000005718	Tfap4	1	1	1	0	0	0
ENSMUSG00000005846	Rsl1d1	1	1	1	0	0	0
ENSMUSG00000005871	Apc	0	0	0	1	1	1
ENSMUSG00000005980	Dnase1	0	0	0	0	0	0
ENSMUSG00000005981	Trap1	1	1	1	0	0	0
ENSMUSG00000006050	Sra1	1	1	1	0	0	0
ENSMUSG00000006134	Crkl	0	0	0	0	0	0
ENSMUSG00000006235	Epor	1	1	1	0	0	0
ENSMUSG00000006301	Tmbim1	0	0	0	0	1	1
ENSMUSG00000006335	Tfpt	0	0	0	1	1	0
ENSMUSG00000006360	Crip1	1	1	1	0	0	0
ENSMUSG00000006386	Tek	1	1	0	0	0	1
ENSMUSG00000006435	Neurl1a	0	0	0	1	1	1
ENSMUSG00000006476	Nsmf	0	0	0	1	1	1
ENSMUSG00000006494	Pdk1	1	1	0	0	0	0
ENSMUSG00000006699	Cdc42	0	0	0	1	1	1
ENSMUSG00000006728	Cdk4	1	1	1	0	0	0
ENSMUSG00000006818	Sod2	0	0	0	1	1	1
ENSMUSG00000006906	Stambp	0	0	0	1	1	1
ENSMUSG00000006932	Ctnnb1	0	1	1	0	0	0
ENSMUSG00000007564	Ppp2r1a	0	0	0	1	1	1
ENSMUSG00000007613	Tgfbr1	1	1	1	0	0	0
ENSMUSG00000007653	Gabrb2	0	0	0	1	1	1
ENSMUSG00000007655	Cav1	0	0	0	1	1	1
ENSMUSG00000007659	Bcl2l1	0	0	0	1	1	1
ENSMUSG00000007805	Twist2	1	1	1	0	0	0
ENSMUSG00000007815	Rhoa	0	1	1	0	0	0
ENSMUSG00000007872	Id3	1	1	1	0	0	0
ENSMUSG00000007888	Crlf1	0	0	0	0	1	1
ENSMUSG00000007891	Ctsd	0	0	0	1	1	1
ENSMUSG00000007989	Fzd3	1	1	1	0	0	0
ENSMUSG00000008136	Fhl2	0	0	0	1	1	1
ENSMUSG00000008682	Rpl10	1	1	1	0	0	0
ENSMUSG00000008730	Hipk1	1	0	1	0	0	0
ENSMUSG00000008999	Bmp7	1	1	0	0	0	1
ENSMUSG00000009013	Dynll1	1	1	1	0	0	0
ENSMUSG00000009073	Nf2	0	0	0	0	0	0
ENSMUSG00000009112	Bcl2l13	1	1	1	0	0	0
ENSMUSG00000009291	Pttg1ip	0	0	0	1	1	1
ENSMUSG00000009630	Ppp2cb	0	0	0	1	1	1
ENSMUSG00000009633	G0s2	1	1	0	0	0	1
ENSMUSG00000009772	Nuak2	1	1	1	0	0	0
ENSMUSG00000009900	Wnt3a	1	1	1	0	0	0
ENSMUSG00000010047	Hyal2	1	1	1	0	0	0
ENSMUSG00000010461	Eya4	1	0	1	0	0	0
ENSMUSG00000010517	Faf1	0	0	1	0	0	0
ENSMUSG00000010608	Rbm25	1	1	0	0	0	0
ENSMUSG00000010751	Tnfrsf22	1	1	1	0	0	0
ENSMUSG00000010911	Apip	1	1	1	0	0	0
ENSMUSG00000011096	Akt1s1	0	0	0	0	1	0
ENSMUSG00000011958	Bnip2	1	1	1	0	0	0
ENSMUSG00000013584	Aldh1a2	0	0	0	1	1	1
ENSMUSG00000013663	Pten	0	0	0	0	1	1
ENSMUSG00000013698	Pea15a	0	0	0	1	1	1
ENSMUSG00000013921	Clip3	0	0	0	1	1	1
ENSMUSG00000013973	Dedd	0	0	0	0	0	0
ENSMUSG00000014301	Pam16	0	0	0	1	1	1
ENSMUSG00000014349	Ube2z	0	0	0	0	1	0
ENSMUSG00000014603	Alx3	1	1	0	0	0	0
ENSMUSG00000014748	Tex261	0	0	0	1	1	0
ENSMUSG00000014771	Pdcd2	0	0	0	0	0	1
ENSMUSG00000014773	Dll1	1	1	1	0	0	0
ENSMUSG00000015023	Ddx19a	1	1	1	0	0	0
ENSMUSG00000015053	Gata2	1	1	1	0	0	0
ENSMUSG00000015134	Aldh1a3	1	0	1	0	0	0
ENSMUSG00000015149	Sirt2	0	0	0	1	1	1
ENSMUSG00000015312	Gadd45b	0	1	1	0	0	0
ENSMUSG00000015337	Endog	0	0	0	0	1	1
ENSMUSG00000015619	Gata3	1	0	0	0	1	1
ENSMUSG00000015656	Hspa8	1	1	0	0	0	1
ENSMUSG00000015709	Arnt2	0	0	0	1	1	1
ENSMUSG00000015749	Anp32e	1	1	1	0	0	0
ENSMUSG00000015837	Sqstm1	0	0	0	1	1	1
ENSMUSG00000015839	Nfe2l2	1	1	1	0	0	0
ENSMUSG00000015846	Rxra	1	1	1	0	0	0
ENSMUSG00000015994	Fnta	1	0	0	0	1	1
ENSMUSG00000016256	Ctsz	1	1	1	0	0	0
ENSMUSG00000016319	Slc25a5	1	1	1	0	0	0
ENSMUSG00000016349	Eef1a2	0	0	0	1	1	1
ENSMUSG00000016477	E2f3	1	1	1	0	0	0
ENSMUSG00000016526	Dyrk3	0	1	0	0	0	1
ENSMUSG00000016918	Sulf1	1	1	1	0	0	0
ENSMUSG00000016921	Srsf6	1	1	1	0	0	0
ENSMUSG00000016933	Plcg1	0	1	1	0	0	0
ENSMUSG00000017146	Brca1	1	1	1	0	0	0
ENSMUSG00000017291	Taok1	0	0	0	1	1	1
ENSMUSG00000017386	Traf4	0	1	1	0	0	0
ENSMUSG00000017390	Aldoc	0	0	0	1	1	1
ENSMUSG00000017491	Rarb	0	1	1	0	0	0
ENSMUSG00000017550	Atad5	1	1	1	0	0	0
ENSMUSG00000017652	Cd40	0	0	0	1	0	0
ENSMUSG00000017670	Elmo2	0	0	0	0	0	1
ENSMUSG00000017697	Ada	1	1	1	0	0	0
ENSMUSG00000017707	Serinc3	0	0	0	0	1	1
ENSMUSG00000017716	Birc5	1	1	1	0	0	0
ENSMUSG00000017721	Pigt	0	0	0	1	1	1
ENSMUSG00000017737	Mmp9	0	0	0	1	1	1
ENSMUSG00000017861	Mybl2	1	1	1	0	0	0
ENSMUSG00000017897	Eya2	1	1	1	0	0	0
ENSMUSG00000017969	Ptgis	1	1	1	0	0	0
ENSMUSG00000018160	Med1	1	1	1	0	0	0
ENSMUSG00000018209	Stk4	1	1	1	0	0	0
ENSMUSG00000018340	Anxa6	0	1	1	0	0	0
ENSMUSG00000018411	Mapt	0	0	0	1	1	1
ENSMUSG00000018446	C1qbp	1	1	1	0	0	0
ENSMUSG00000018537	Pcgf2	1	0	0	0	0	1
ENSMUSG00000018567	Gabarap	0	0	0	1	0	1
ENSMUSG00000018569	Cldn7	1	1	1	0	0	0
ENSMUSG00000018585	Atox1	0	0	0	1	0	0
ENSMUSG00000018604	Tbx3	1	0	1	0	1	0
ENSMUSG00000018669	Cdk5rap3	0	1	1	0	0	0
ENSMUSG00000018697	Aatf	1	1	0	0	0	0
ENSMUSG00000018819	Lsp1	1	1	1	0	0	0
ENSMUSG00000018909	Arrb1	0	0	0	0	1	0
ENSMUSG00000018965	Ywhah	0	0	0	1	1	1
ENSMUSG00000018983	E2f2	1	1	1	0	0	0
ENSMUSG00000019054	Fis1	0	0	0	1	1	1
ENSMUSG00000019261	Map1s	1	0	0	0	1	0
ENSMUSG00000019428	Fkbp8	0	0	0	1	1	1
ENSMUSG00000019461	Plscr3	1	1	1	0	0	0
ENSMUSG00000019487	Trip10	1	1	1	0	0	0
ENSMUSG00000019505	Ubb	0	0	0	1	1	1
ENSMUSG00000019579	Mydgf	0	0	0	0	1	1
ENSMUSG00000019647	Sema6a	1	0	0	0	1	1
ENSMUSG00000019803	Nr2e1	1	1	0	0	0	0
ENSMUSG00000019822	Smpd2	1	1	0	0	0	0
ENSMUSG00000019823	Mical1	1	1	1	0	0	0
ENSMUSG00000019842	Traf3ip2	1	0	0	0	1	0
ENSMUSG00000019843	Fyn	0	0	0	1	1	1
ENSMUSG00000019851	Perp	0	0	0	0	1	0
ENSMUSG00000019942	Cdk1	1	1	1	0	0	0
ENSMUSG00000019960	Dusp6	1	1	1	0	0	0
ENSMUSG00000019966	Kitl	0	0	0	1	1	1
ENSMUSG00000019969	Psen1	0	0	1	0	0	0
ENSMUSG00000019970	Sgk1	0	0	0	1	1	1
ENSMUSG00000019979	Apaf1	1	0	1	0	0	0
ENSMUSG00000019982	Myb	1	1	0	0	0	0
ENSMUSG00000019997	Ccn2	1	1	1	0	0	0
ENSMUSG00000020044	Timp3	0	0	0	0	1	1
ENSMUSG00000020048	Hsp90b1	1	1	1	0	0	0
ENSMUSG00000020052	Ascl1	1	1	1	0	0	0
ENSMUSG00000020053	Igf1	1	1	1	0	0	0
ENSMUSG00000020063	Sirt1	1	1	1	0	0	0
ENSMUSG00000020074	Ccar1	1	1	1	0	0	0
ENSMUSG00000020077	Srgn	0	0	0	1	1	1
ENSMUSG00000020079	Supv3l1	1	1	1	0	0	0
ENSMUSG00000020085	Aifm2	0	0	0	0	1	1
ENSMUSG00000020097	Sgpl1	1	1	1	0	0	0
ENSMUSG00000020108	Ddit4	0	0	0	0	1	0
ENSMUSG00000020122	Egfr	0	0	0	0	1	1
ENSMUSG00000020170	Frs2	0	0	1	0	0	0
ENSMUSG00000020178	Adora2a	0	0	0	1	0	0
ENSMUSG00000020184	Mdm2	1	1	1	0	0	0
ENSMUSG00000020190	Mknk2	1	1	1	0	0	0
ENSMUSG00000020205	Phlda1	0	0	0	1	1	1
ENSMUSG00000020225	Tmbim4	0	0	0	1	1	1
ENSMUSG00000020230	Prmt2	0	0	0	1	1	1
ENSMUSG00000020231	Dip2a	0	0	0	0	1	1
ENSMUSG00000020262	Adarb1	0	0	0	1	1	1
ENSMUSG00000020267	Hint1	0	0	0	1	1	1
ENSMUSG00000020300	Cpeb4	0	0	0	1	1	1
ENSMUSG00000020307	Cdc34	1	1	1	0	0	0
ENSMUSG00000020326	Ccng1	1	1	0	0	0	1
ENSMUSG00000020340	Cyfip2	0	0	0	1	1	1
ENSMUSG00000020349	Ppp2ca	0	0	0	0	0	1
ENSMUSG00000020366	Mapk9	0	0	0	1	1	1
ENSMUSG00000020372	Rack1	1	1	1	0	0	0
ENSMUSG00000020376	Rnf130	0	1	1	0	0	0
ENSMUSG00000020390	Ube2b	0	0	0	0	1	0
ENSMUSG00000020393	Kremen1	1	1	1	0	0	0
ENSMUSG00000020402	Vdac1	0	0	0	1	1	1
ENSMUSG00000020423	Btg2	1	1	1	0	0	0
ENSMUSG00000020427	Igfbp3	0	0	0	1	1	1
ENSMUSG00000020484	Xbp1	0	0	0	1	1	1
ENSMUSG00000020486	4-Sep	0	0	0	1	1	1
ENSMUSG00000020516	Rps6kb1	1	1	1	0	0	0
ENSMUSG00000020605	Hs1bp3	1	1	0	0	0	0
ENSMUSG00000020623	Map2k6	0	1	1	0	0	0
ENSMUSG00000020647	Ncoa1	0	0	0	1	1	1
ENSMUSG00000020650	Bcap29	0	0	0	1	1	1
ENSMUSG00000020653	Klf11	0	0	0	1	1	1
ENSMUSG00000020661	Dnmt3a	1	0	0	0	1	0
ENSMUSG00000020681	Ace	0	0	0	1	1	1
ENSMUSG00000020692	Nle1	1	0	0	0	1	0
ENSMUSG00000020696	Rffl	1	1	1	0	0	0
ENSMUSG00000020704	Asic2	0	0	0	1	1	1
ENSMUSG00000020705	Ddx42	1	1	1	0	0	0
ENSMUSG00000020715	Ern1	1	0	1	0	0	0
ENSMUSG00000020716	Nf1	0	0	0	0	0	0
ENSMUSG00000020719	Ddx5	0	0	1	0	0	0
ENSMUSG00000020733	Slc9a3r1	0	0	0	1	1	1
ENSMUSG00000020755	Sap30bp	0	1	1	1	0	0
ENSMUSG00000020802	Ube2o	0	0	0	0	1	1
ENSMUSG00000020817	Rabep1	0	0	0	1	1	1
ENSMUSG00000020857	Nme2	0	1	0	0	0	0
ENSMUSG00000020897	Aurkb	1	1	1	0	0	0
ENSMUSG00000020902	Ntn1	0	1	0	0	0	0
ENSMUSG00000020914	Top2a	1	1	1	0	0	0
ENSMUSG00000020919	Stat5b	1	0	0	0	1	1
ENSMUSG00000021032	Ngb	0	0	0	1	1	1
ENSMUSG00000021054	Sgpp1	0	0	0	1	1	1
ENSMUSG00000021067	Sav1	1	1	1	0	0	0
ENSMUSG00000021103	Mnat1	1	1	1	0	0	0
ENSMUSG00000021108	Prkch	0	0	1	0	1	0
ENSMUSG00000021109	Hif1a	1	1	1	0	0	0
ENSMUSG00000021116	Eif2s1	1	1	1	0	0	0
ENSMUSG00000021125	Arg2	0	0	0	1	1	1
ENSMUSG00000021127	Zfp36l1	1	1	1	0	0	0
ENSMUSG00000021143	Pacs2	0	0	0	0	1	1
ENSMUSG00000021156	Zmynd11	0	0	0	1	1	1
ENSMUSG00000021190	Lgmn	0	0	0	1	1	1
ENSMUSG00000021215	Net1	1	1	1	0	0	0
ENSMUSG00000021253	Tgfb3	0	1	0	0	0	0
ENSMUSG00000021270	Hsp90aa1	0	0	0	0	1	1
ENSMUSG00000021277	Traf3	1	0	0	0	0	1
ENSMUSG00000021285	Ppp1r13b	0	0	0	1	1	1
ENSMUSG00000021318	Gli3	1	1	1	0	0	0
ENSMUSG00000021408	Ripk1	1	1	1	0	0	0
ENSMUSG00000021453	Gadd45g	1	1	1	0	0	0
ENSMUSG00000021468	Sptlc1	1	1	1	0	0	0
ENSMUSG00000021469	Msx2	1	1	1	0	0	0
ENSMUSG00000021481	Zfp346	1	0	0	0	1	1
ENSMUSG00000021486	Prelid1	1	1	1	0	0	0
ENSMUSG00000021546	Hnrnpk	1	1	1	0	0	0
ENSMUSG00000021549	Rasa1	0	0	0	0	0	1
ENSMUSG00000021555	Naa35	0	0	0	0	0	1
ENSMUSG00000021559	Dapk1	0	0	0	1	1	1
ENSMUSG00000021576	Pdcd6	0	0	0	1	0	1
ENSMUSG00000021585	Cast	1	1	1	0	0	0
ENSMUSG00000021589	Rhobtb3	1	1	1	0	0	0
ENSMUSG00000021610	Clptm1l	0	0	0	1	1	1
ENSMUSG00000021611	Tert	1	0	0	0	0	0
ENSMUSG00000021670	Hmgcr	0	0	1	0	0	0
ENSMUSG00000021701	Plk2	0	0	0	1	1	1
ENSMUSG00000021771	Vdac2	1	1	0	0	0	1
ENSMUSG00000021782	Dlg5	0	0	0	0	0	1
ENSMUSG00000021831	Ero1l	1	1	1	0	0	0
ENSMUSG00000021835	Bmp4	1	1	1	0	0	0
ENSMUSG00000021868	Ppif	1	1	0	0	0	0
ENSMUSG00000021877	Arf4	0	1	1	1	0	0
ENSMUSG00000021910	Nisch	1	0	0	0	0	0
ENSMUSG00000021936	Mapk8	0	0	0	1	0	1
ENSMUSG00000021948	Prkcd	0	1	0	0	0	0
ENSMUSG00000021959	Lats2	1	1	1	0	0	0
ENSMUSG00000021994	Wnt5a	1	1	1	0	0	0
ENSMUSG00000022018	Rgcc	1	0	0	0	1	1
ENSMUSG00000022020	Naa16	1	1	1	0	0	0
ENSMUSG00000022037	Clu	0	0	0	1	1	1
ENSMUSG00000022043	Trim35	0	0	0	1	1	0
ENSMUSG00000022051	Bnip3l	0	0	0	1	0	0
ENSMUSG00000022055	Nefl	0	0	0	1	1	1
ENSMUSG00000022105	Rb1	1	1	1	0	0	0
ENSMUSG00000022114	Spry2	0	0	0	1	0	1
ENSMUSG00000022122	Ednrb	0	0	0	1	1	1
ENSMUSG00000022136	Dnajc3	1	1	1	0	0	0
ENSMUSG00000022150	Dab2	1	1	1	0	0	0
ENSMUSG00000022174	Dad1	0	0	0	1	1	1
ENSMUSG00000022185	Acin1	1	0	1	0	0	0
ENSMUSG00000022200	Golph3	1	1	1	0	0	0
ENSMUSG00000022221	Ripk3	1	1	1	0	0	0
ENSMUSG00000022255	Mtdh	1	1	1	0	0	0
ENSMUSG00000022270	Retreg1	0	0	0	1	1	1
ENSMUSG00000022292	Rrm2b	0	0	0	1	0	1
ENSMUSG00000022307	Oxr1	0	0	0	1	1	1
ENSMUSG00000022309	Angpt1	0	1	1	1	0	0
ENSMUSG00000022314	Rad21	1	1	1	0	0	0
ENSMUSG00000022329	Stk3	1	1	1	0	0	0
ENSMUSG00000022339	Ebag9	0	0	0	0	1	1
ENSMUSG00000022346	Myc	0	0	0	1	1	1
ENSMUSG00000022382	Wnt7b	1	1	1	0	0	0
ENSMUSG00000022427	Tomm22	1	1	1	0	0	0
ENSMUSG00000022449	Adamts20	1	0	0	0	0	0
ENSMUSG00000022469	Rapgef3	0	0	0	1	1	1
ENSMUSG00000022483	Col2a1	1	1	1	0	0	0
ENSMUSG00000022552	Sharpin	0	0	0	1	1	1
ENSMUSG00000022556	Hsf1	1	1	0	0	0	0
ENSMUSG00000022564	Grina	0	0	0	1	1	1
ENSMUSG00000022568	Scrib	1	1	1	0	0	0
ENSMUSG00000022607	Ptk2	1	1	1	0	0	0
ENSMUSG00000022619	Mapk8ip2	0	0	0	1	1	1
ENSMUSG00000022663	Atg3	0	0	0	1	1	1
ENSMUSG00000022672	Prkdc	1	1	1	0	0	0
ENSMUSG00000022674	Ube2v2	0	0	0	1	1	1
ENSMUSG00000022676	Snai2	1	1	1	0	0	0
ENSMUSG00000022679	Mpv17l	0	0	0	1	1	1
ENSMUSG00000022682	Rrn3	0	1	1	0	0	0
ENSMUSG00000022684	Bfar	0	0	0	0	0	1
ENSMUSG00000022763	Aifm3	0	0	0	1	1	1
ENSMUSG00000022769	Sdf2l1	1	1	1	0	0	0
ENSMUSG00000022781	Pak2	1	1	1	0	0	0
ENSMUSG00000022789	Dnm1l	0	0	0	1	1	1
ENSMUSG00000022797	Tfrc	1	1	1	0	0	0
ENSMUSG00000022812	Gsk3b	0	0	0	1	1	1
ENSMUSG00000022883	Robo1	0	0	1	0	0	0
ENSMUSG00000022885	St6gal1	0	0	1	0	0	0
ENSMUSG00000022892	App	0	0	0	1	1	1
ENSMUSG00000022957	Itsn1	0	0	1	0	0	0
ENSMUSG00000022961	Son	1	0	1	0	0	0
ENSMUSG00000022982	Sod1	0	1	0	0	0	1
ENSMUSG00000022999	Lmbr1l	0	0	0	0	1	0
ENSMUSG00000023010	Tmbim6	0	0	0	1	1	1
ENSMUSG00000023011	Faim2	0	0	0	1	1	1
ENSMUSG00000023030	Slc11a2	1	0	0	0	1	0
ENSMUSG00000023034	Nr4a1	0	0	0	1	1	1
ENSMUSG00000023043	Krt18	1	1	1	0	0	0
ENSMUSG00000023050	Map3k12	0	0	0	1	1	1
ENSMUSG00000023067	Cdkn1a	0	0	0	1	1	1
ENSMUSG00000023150	Ivns1abp	1	1	1	0	0	0
ENSMUSG00000023411	Nfatc4	1	1	1	0	0	0
ENSMUSG00000023809	Rps6ka2	1	1	1	0	0	0
ENSMUSG00000023826	Prkn	0	0	0	1	1	1
ENSMUSG00000023830	Igf2r	1	1	1	0	0	0
ENSMUSG00000023912	Slc25a27	0	0	0	0	1	1
ENSMUSG00000023915	Tnfrsf21	0	0	0	1	1	1
ENSMUSG00000023944	Hsp90ab1	1	1	1	0	0	0
ENSMUSG00000023992	Trem2	0	0	0	1	1	1
ENSMUSG00000024012	Mtch1	0	0	0	1	1	1
ENSMUSG00000024014	Pim1	1	1	1	0	0	0
ENSMUSG00000024026	Glo1	1	1	1	0	0	0
ENSMUSG00000024039	Cbs	0	0	0	1	1	1
ENSMUSG00000024044	Epb41l3	0	0	0	0	1	1
ENSMUSG00000024073	Birc6	0	0	1	0	1	0
ENSMUSG00000024079	Eif2ak2	1	1	1	0	0	0
ENSMUSG00000024087	Cyp1b1	0	0	0	1	1	1
ENSMUSG00000024096	Ralbp1	0	0	0	0	1	0
ENSMUSG00000024122	Pdpk1	0	0	0	1	1	1
ENSMUSG00000024151	Msh2	1	1	1	0	0	0
ENSMUSG00000024176	Sox8	0	0	0	1	1	1
ENSMUSG00000024177	Nme4	1	1	1	0	0	0
ENSMUSG00000024190	Dusp1	0	0	1	1	0	0
ENSMUSG00000024191	Bnip1	0	0	0	0	1	0
ENSMUSG00000024256	Adcyap1	0	0	0	1	1	1
ENSMUSG00000024287	Thoc1	1	1	1	0	0	0
ENSMUSG00000024290	Rock1	1	0	1	0	0	0
ENSMUSG00000024381	Bin1	0	0	0	1	1	1
ENSMUSG00000024382	Ercc3	1	1	1	0	0	0
ENSMUSG00000024392	Bag6	0	0	1	1	0	0
ENSMUSG00000024395	Lims2	0	0	0	1	1	1
ENSMUSG00000024397	Aif1	0	0	0	1	1	1
ENSMUSG00000024442	Dele1	1	1	1	0	0	0
ENSMUSG00000024500	Ppp2r2b	0	0	0	1	1	1
ENSMUSG00000024515	Smad4	0	1	1	0	0	0
ENSMUSG00000024521	Pmaip1	1	0	0	0	0	0
ENSMUSG00000024529	Lox	0	1	1	0	0	0
ENSMUSG00000024537	Psmg2	1	1	1	0	0	0
ENSMUSG00000024539	Ptpn2	1	1	1	0	0	0
ENSMUSG00000024593	Megf10	1	1	1	0	0	0
ENSMUSG00000024617	Camk2a	0	0	0	1	1	1
ENSMUSG00000024620	Pdgfrb	1	1	1	0	0	0
ENSMUSG00000024621	Csf1r	0	0	0	1	1	1
ENSMUSG00000024639	Gnaq	0	0	0	1	1	1
ENSMUSG00000024659	Anxa1	0	0	0	1	1	1
ENSMUSG00000024712	Rfk	1	0	0	0	1	1
ENSMUSG00000024740	Ddb1	1	1	1	0	0	0
ENSMUSG00000024758	Rtn3	0	0	0	1	1	1
ENSMUSG00000024789	Jak2	0	0	0	1	0	1
ENSMUSG00000024807	Syvn1	1	0	0	0	1	0
ENSMUSG00000024824	Rad9a	1	1	1	0	0	0
ENSMUSG00000024826	Dpf2	1	1	1	0	0	0
ENSMUSG00000024858	Grk2	0	0	0	1	1	1
ENSMUSG00000024901	Peli3	0	0	0	1	1	1
ENSMUSG00000024907	Gal	0	0	0	1	1	1
ENSMUSG00000024927	Rela	0	0	0	0	1	0
ENSMUSG00000024947	Men1	1	1	0	0	0	0
ENSMUSG00000024953	Prdx5	0	0	0	1	1	1
ENSMUSG00000024959	Bad	0	0	0	1	1	1
ENSMUSG00000024962	Vegfb	0	0	0	1	1	1
ENSMUSG00000024975	Pdcd4	0	0	1	0	1	0
ENSMUSG00000024981	Acsl5	1	1	0	0	0	0
ENSMUSG00000024985	Tcf7l2	0	0	1	0	1	0
ENSMUSG00000024997	Prdx3	1	1	0	0	0	1
ENSMUSG00000025001	Hells	1	1	1	0	0	0
ENSMUSG00000025008	Tctn3	0	0	0	0	1	0
ENSMUSG00000025024	Smndc1	1	1	1	0	0	0
ENSMUSG00000025060	Slk	1	1	1	0	0	0
ENSMUSG00000025076	Casp7	0	0	0	0	1	1
ENSMUSG00000025130	P4hb	1	1	1	0	0	0
ENSMUSG00000025151	Maged1	0	0	0	1	1	1
ENSMUSG00000025157	Zdhhc16	0	0	0	1	1	0
ENSMUSG00000025219	Fgf8	1	1	1	0	0	0
ENSMUSG00000025364	Pa2g4	1	1	1	0	0	0
ENSMUSG00000025373	Rnf41	0	0	0	1	1	1
ENSMUSG00000025408	Ddit3	0	0	0	1	0	1
ENSMUSG00000025499	Hras	0	0	0	1	1	1
ENSMUSG00000025507	Pidd1	1	1	1	0	0	0
ENSMUSG00000025582	Nptx1	0	0	0	1	1	1
ENSMUSG00000025647	Shisa5	0	0	0	1	1	1
ENSMUSG00000025722	Wdr73	0	1	1	0	0	0
ENSMUSG00000025764	Jade1	0	1	0	0	0	0
ENSMUSG00000025786	Zdhhc3	0	0	0	0	1	0
ENSMUSG00000025795	Rassf3	1	1	1	0	0	0
ENSMUSG00000025809	Itgb1	1	1	1	0	0	0
ENSMUSG00000025810	Nrp1	0	0	0	1	1	1
ENSMUSG00000025860	Xiap	1	0	0	0	0	0
ENSMUSG00000025868	Higd2a	0	0	0	1	1	1
ENSMUSG00000025876	Unc5a	0	0	0	1	1	1
ENSMUSG00000025889	Snca	0	0	0	1	1	1
ENSMUSG00000025907	Rb1cc1	0	0	0	0	0	1
ENSMUSG00000025915	Sgk3	1	1	1	0	0	0
ENSMUSG00000025917	Cops5	0	0	0	1	0	1
ENSMUSG00000025927	Tfap2b	1	0	1	0	1	0
ENSMUSG00000025932	Eya1	1	1	1	0	0	0
ENSMUSG00000025933	Tmem14a	0	0	0	1	1	1
ENSMUSG00000025958	Creb1	1	1	1	0	0	0
ENSMUSG00000025968	Ndufs1	1	1	0	0	0	1
ENSMUSG00000025980	Hspd1	1	1	1	0	0	0
ENSMUSG00000025986	Slc39a10	1	0	1	0	0	0
ENSMUSG00000025993	Slc40a1	0	0	0	1	1	1
ENSMUSG00000026000	Lancl1	0	0	0	1	1	1
ENSMUSG00000026027	Stradb	0	0	0	1	1	1
ENSMUSG00000026029	Casp8	1	1	1	0	0	0
ENSMUSG00000026031	Cflar	1	1	1	0	0	0
ENSMUSG00000026078	Pdcl3	0	1	0	0	0	0
ENSMUSG00000026094	Stk17b	1	1	1	0	0	0
ENSMUSG00000026142	Rhbdd1	1	1	1	0	0	0
ENSMUSG00000026150	Mff	0	0	0	1	1	1
ENSMUSG00000026181	Ppm1f	1	0	0	0	0	0
ENSMUSG00000026193	Fn1	1	1	1	0	0	0
ENSMUSG00000026223	Itm2c	0	0	0	1	1	1
ENSMUSG00000026234	Ncl	1	1	1	0	0	0
ENSMUSG00000026238	Ptma	1	1	1	0	0	0
ENSMUSG00000026270	Capn10	0	0	0	1	1	0
ENSMUSG00000026277	Stk25	0	0	0	1	1	1
ENSMUSG00000026278	Bok	0	0	0	1	1	1
ENSMUSG00000026283	Ing5	1	1	1	0	0	0
ENSMUSG00000026313	Hdac4	0	0	0	0	0	1
ENSMUSG00000026317	Cln8	0	0	0	0	0	0
ENSMUSG00000026361	Cdc73	1	1	1	0	0	0
ENSMUSG00000026496	Parp1	1	1	1	0	0	0
ENSMUSG00000026509	Capn2	1	1	0	0	0	0
ENSMUSG00000026510	Trp53bp2	1	1	1	0	0	0
ENSMUSG00000026585	Kifap3	0	0	0	1	1	1
ENSMUSG00000026614	Slc30a10	0	0	0	1	1	1
ENSMUSG00000026663	Atf6	1	1	1	0	0	0
ENSMUSG00000026672	Optn	0	0	0	1	1	1
ENSMUSG00000026705	Klhl20	0	0	1	0	0	0
ENSMUSG00000026739	Bmi1	0	1	1	0	0	0
ENSMUSG00000026749	Nek6	1	1	1	0	0	0
ENSMUSG00000026767	Mindy3	0	0	0	1	1	1
ENSMUSG00000026775	Yme1l1	1	1	1	0	0	0
ENSMUSG00000026796	Fam129b	0	0	0	0	1	0
ENSMUSG00000026797	Stxbp1	0	0	0	1	1	1
ENSMUSG00000026826	Nr4a2	0	0	0	1	0	1
ENSMUSG00000026833	Olfm1	0	0	0	1	1	1
ENSMUSG00000026836	Acvr1	0	0	0	1	0	1
ENSMUSG00000026842	Abl1	1	1	1	0	0	0
ENSMUSG00000026864	Hspa5	1	1	1	0	0	0
ENSMUSG00000026878	Rab14	0	0	0	1	1	1
ENSMUSG00000026879	Gsn	0	1	1	0	0	0
ENSMUSG00000026883	Dab2ip	0	0	0	0	1	1
ENSMUSG00000026923	Notch1	1	1	1	0	0	0
ENSMUSG00000026932	Nacc2	0	0	0	1	1	1
ENSMUSG00000026942	Traf2	1	1	1	0	0	0
ENSMUSG00000026959	Grin1	0	0	0	1	1	1
ENSMUSG00000026977	7-Mar	0	0	0	0	0	1
ENSMUSG00000027004	Frzb	1	1	1	0	0	0
ENSMUSG00000027006	Dnajc10	1	1	1	0	0	0
ENSMUSG00000027009	Itga4	1	1	1	0	0	0
ENSMUSG00000027016	Zfp385b	0	0	0	1	1	1
ENSMUSG00000027087	Itgav	1	1	1	0	0	0
ENSMUSG00000027104	Atf2	0	0	0	0	0	1
ENSMUSG00000027111	Itga6	1	1	0	0	0	1
ENSMUSG00000027131	Emc4	0	0	0	1	1	1
ENSMUSG00000027164	Traf6	1	1	1	0	0	0
ENSMUSG00000027177	Hipk3	1	0	1	0	0	0
ENSMUSG00000027187	Cat	1	1	0	0	0	1
ENSMUSG00000027193	Api5	1	1	1	0	0	0
ENSMUSG00000027223	Mapk8ip1	0	0	0	1	1	1
ENSMUSG00000027239	Mdk	1	1	1	0	0	0
ENSMUSG00000027245	Hypk	1	1	0	0	0	0
ENSMUSG00000027246	Ell3	1	0	1	0	0	0
ENSMUSG00000027248	Pdia3	1	1	1	0	0	0
ENSMUSG00000027282	Mtch2	0	0	0	1	0	0
ENSMUSG00000027298	Tyro3	1	1	0	0	0	0
ENSMUSG00000027313	Chac1	0	0	0	1	1	1
ENSMUSG00000027339	Rassf2	0	1	0	0	0	0
ENSMUSG00000027365	Trpm7	1	0	1	0	0	0
ENSMUSG00000027381	Bcl2l11	1	1	1	0	0	0
ENSMUSG00000027387	Zc3h8	0	0	0	0	1	1
ENSMUSG00000027447	Cst3	0	0	0	1	1	1
ENSMUSG00000027466	Rbck1	0	0	0	0	1	0
ENSMUSG00000027469	Tpx2	1	1	1	0	0	0
ENSMUSG00000027490	E2f1	1	1	1	0	0	0
ENSMUSG00000027496	Aurka	1	1	1	0	0	0
ENSMUSG00000027540	Ptpn1	0	1	1	0	0	0
ENSMUSG00000027568	Ntsr1	0	0	0	1	0	0
ENSMUSG00000027598	Itch	1	1	1	0	0	0
ENSMUSG00000027646	Src	0	0	0	0	1	0
ENSMUSG00000027649	Ctnnbl1	1	1	1	0	0	0
ENSMUSG00000027660	Skil	0	1	1	0	0	0
ENSMUSG00000027663	Zmat3	1	1	1	0	0	0
ENSMUSG00000027665	Pik3ca	0	0	0	0	0	1
ENSMUSG00000027684	Mecom	1	1	1	0	0	0
ENSMUSG00000027699	Ect2	1	1	1	0	0	0
ENSMUSG00000027712	Anxa5	1	1	1	0	0	0
ENSMUSG00000027746	Ufm1	0	1	0	0	0	0
ENSMUSG00000027804	Ppid	1	1	1	0	0	0
ENSMUSG00000027835	Pdcd10	0	0	0	0	0	0
ENSMUSG00000027878	Notch2	1	1	1	0	0	0
ENSMUSG00000027900	Dram2	0	0	0	1	1	1
ENSMUSG00000027905	Ddx20	1	1	1	0	0	0
ENSMUSG00000027937	Jtb	0	0	0	1	0	1
ENSMUSG00000027944	Hax1	1	1	1	0	0	0
ENSMUSG00000027951	Adar	0	0	0	0	1	1
ENSMUSG00000027954	Efna1	1	1	1	0	0	0
ENSMUSG00000027985	Lef1	1	0	1	0	0	0
ENSMUSG00000027993	Trim2	0	0	0	1	0	1
ENSMUSG00000027996	Sfrp2	1	1	1	0	0	0
ENSMUSG00000027997	Casp6	1	1	1	0	0	0
ENSMUSG00000028029	Aimp1	0	1	1	0	0	0
ENSMUSG00000028063	Lmna	0	0	0	1	1	1
ENSMUSG00000028073	Pear1	1	1	1	0	0	0
ENSMUSG00000028081	Rps3a1	1	1	1	0	0	0
ENSMUSG00000028086	Fbxw7	0	0	0	1	1	1
ENSMUSG00000028124	Gclm	1	1	0	0	0	1
ENSMUSG00000028128	F3	0	0	0	1	1	1
ENSMUSG00000028145	Them4	0	0	0	1	1	1
ENSMUSG00000028163	Nfkb1	1	1	1	0	0	0
ENSMUSG00000028179	Cth	1	1	1	0	0	0
ENSMUSG00000028191	Bcl10	1	1	1	0	0	0
ENSMUSG00000028195	Ccn1	1	1	1	0	0	0
ENSMUSG00000028211	Trp53inp1	0	1	1	0	0	0
ENSMUSG00000028224	Nbn	1	1	1	0	0	0
ENSMUSG00000028245	Nsmaf	1	1	0	0	0	0
ENSMUSG00000028261	Ndufaf4	0	0	0	0	0	1
ENSMUSG00000028282	Casp8ap2	1	1	1	0	0	0
ENSMUSG00000028284	Map3k7	1	1	1	0	0	0
ENSMUSG00000028289	Epha7	0	1	0	0	0	1
ENSMUSG00000028329	Xpa	0	0	1	1	1	0
ENSMUSG00000028333	Anp32b	1	1	1	0	0	0
ENSMUSG00000028341	Nr4a3	0	0	0	1	0	0
ENSMUSG00000028354	Fmn2	0	0	0	0	0	0
ENSMUSG00000028410	Dnaja1	0	0	0	0	0	0
ENSMUSG00000028413	B4galt1	1	1	1	0	0	0
ENSMUSG00000028416	Bag1	0	1	1	0	0	0
ENSMUSG00000028443	Nudt2	0	0	0	1	1	1
ENSMUSG00000028444	Cntfr	1	0	1	0	0	0
ENSMUSG00000028452	Vcp	1	1	1	0	0	0
ENSMUSG00000028456	Unc13b	1	0	1	0	0	0
ENSMUSG00000028466	Creb3	0	0	0	1	1	1
ENSMUSG00000028470	Hint2	0	0	0	1	0	1
ENSMUSG00000028495	Rps6	1	1	1	0	0	0
ENSMUSG00000028518	Prkaa2	0	0	0	1	1	1
ENSMUSG00000028549	Itgb3bp	1	1	1	0	0	0
ENSMUSG00000028563	Tm2d1	0	0	0	1	1	1
ENSMUSG00000028567	Txndc12	1	1	1	0	0	0
ENSMUSG00000028578	Caap1	1	1	1	0	0	0
ENSMUSG00000028583	Pdpn	1	1	1	0	0	0
ENSMUSG00000028603	Scp2	0	0	0	1	0	1
ENSMUSG00000028613	Lrp8	0	0	0	1	1	1
ENSMUSG00000028630	Dyrk2	0	0	0	1	0	1
ENSMUSG00000028639	Ybx1	1	1	1	0	0	0
ENSMUSG00000028657	Ppt1	0	0	0	0	1	1
ENSMUSG00000028680	Plk3	1	1	1	0	0	0
ENSMUSG00000028756	Pink1	0	0	0	1	1	1
ENSMUSG00000028800	Hdac1	1	1	1	0	0	0
ENSMUSG00000028820	Sfpq	1	1	1	0	0	0
ENSMUSG00000028854	Slc9a1	0	0	0	0	1	0
ENSMUSG00000028883	Sema3a	0	1	1	0	0	0
ENSMUSG00000028886	Eya3	1	1	1	0	0	0
ENSMUSG00000028907	Utp11	1	1	1	0	0	0
ENSMUSG00000028914	Casp9	1	1	0	0	0	0
ENSMUSG00000028933	Xrcc2	1	1	1	0	0	0
ENSMUSG00000028960	Ube4b	1	1	0	0	0	0
ENSMUSG00000028964	Park7	0	1	0	0	0	1
ENSMUSG00000028969	Cdk5	0	0	0	1	1	1
ENSMUSG00000028974	Dffa	1	1	1	0	0	0
ENSMUSG00000028978	Nos3	0	0	0	0	1	0
ENSMUSG00000028991	Mtor	1	0	0	0	0	0
ENSMUSG00000028992	Nmnat1	1	1	1	0	0	0
ENSMUSG00000029005	Draxin	0	0	0	1	0	1
ENSMUSG00000029020	Mfn2	0	0	0	1	1	1
ENSMUSG00000029026	Trp73	0	0	0	0	0	0
ENSMUSG00000029027	Dffb	1	1	1	0	0	0
ENSMUSG00000029036	Atad3a	1	1	0	0	0	0
ENSMUSG00000029053	Prkcz	0	0	0	1	1	1
ENSMUSG00000029062	Cdk11b	1	1	1	0	0	0
ENSMUSG00000029064	Gnb1	0	0	0	1	1	1
ENSMUSG00000029084	Cd38	1	1	1	0	0	0
ENSMUSG00000029104	Htt	1	0	1	0	0	0
ENSMUSG00000029126	Nsg1	0	0	0	1	1	1
ENSMUSG00000029131	Dnajb6	0	0	0	1	1	1
ENSMUSG00000029167	Ppargc1a	0	0	0	1	1	1
ENSMUSG00000029175	Slc35f6	0	0	0	1	1	1
ENSMUSG00000029203	Ube2k	0	0	0	0	1	0
ENSMUSG00000029207	Apbb2	0	0	0	1	1	1
ENSMUSG00000029249	Rest	1	1	1	0	0	0
ENSMUSG00000029304	Spp1	0	0	1	1	1	0
ENSMUSG00000029361	Nos1	0	0	0	1	0	0
ENSMUSG00000029373	Pf4	0	1	1	0	0	0
ENSMUSG00000029433	Diablo	1	1	1	0	0	0
ENSMUSG00000029440	Psmd9	0	0	0	0	1	0
ENSMUSG00000029455	Aldh2	0	0	0	0	1	0
ENSMUSG00000029470	P2rx4	0	0	0	1	1	1
ENSMUSG00000029474	Rnf34	0	1	1	0	0	0
ENSMUSG00000029475	Kdm2b	0	0	0	0	1	0
ENSMUSG00000029501	Ankle2	1	1	1	0	0	0
ENSMUSG00000029516	Cit	1	1	0	0	0	0
ENSMUSG00000029521	Chek2	1	1	1	0	0	0
ENSMUSG00000029524	Sirt4	0	0	0	1	1	0
ENSMUSG00000029535	Triap1	0	1	0	1	0	0
ENSMUSG00000029591	Ung	1	1	1	0	0	0
ENSMUSG00000029610	Aimp2	1	1	1	0	0	0
ENSMUSG00000029616	Erp29	0	0	0	1	1	1
ENSMUSG00000029657	Hsph1	1	1	0	0	0	1
ENSMUSG00000029670	Ing3	0	1	0	0	0	0
ENSMUSG00000029681	Bcl7b	0	1	0	0	0	0
ENSMUSG00000029686	Cul1	1	1	1	0	0	0
ENSMUSG00000029752	Asns	0	0	0	1	1	1
ENSMUSG00000029821	Gsdme	0	0	0	1	1	1
ENSMUSG00000029833	Trim24	1	1	1	0	0	0
ENSMUSG00000029838	Ptn	0	0	0	1	1	1
ENSMUSG00000029863	Casp2	1	1	1	0	0	0
ENSMUSG00000029910	Mad2l1	1	1	1	0	0	0
ENSMUSG00000029999	Tgfa	0	0	0	1	1	1
ENSMUSG00000030059	Tmf1	0	0	0	0	1	1
ENSMUSG00000030067	Foxp1	0	0	1	1	0	0
ENSMUSG00000030077	Chl1	0	0	0	1	1	1
ENSMUSG00000030079	Ruvbl1	1	1	1	0	0	0
ENSMUSG00000030093	Wnt7a	0	1	0	0	0	0
ENSMUSG00000030102	Itpr1	0	1	0	0	0	0
ENSMUSG00000030189	Ybx3	1	1	0	0	0	0
ENSMUSG00000030199	Etv6	1	1	1	0	0	0
ENSMUSG00000030201	Lrp6	1	1	1	0	0	0
ENSMUSG00000030204	Ddx47	1	1	1	0	0	0
ENSMUSG00000030265	Kras	0	1	1	0	0	0
ENSMUSG00000030271	Ogg1	1	1	1	0	0	0
ENSMUSG00000030314	Atg7	1	1	0	0	0	0
ENSMUSG00000030330	Ing4	0	0	0	0	0	0
ENSMUSG00000030339	Ltbr	1	1	1	0	0	0
ENSMUSG00000030341	Tnfrsf1a	1	1	1	0	0	0
ENSMUSG00000030400	Ercc2	0	0	0	0	1	0
ENSMUSG00000030409	Dmpk	1	0	1	0	0	0
ENSMUSG00000030413	Pglyrp1	0	0	0	1	1	1
ENSMUSG00000030417	Pdcd5	1	1	1	0	0	0
ENSMUSG00000030421	Uri1	1	1	1	0	0	0
ENSMUSG00000030498	Gas2	1	1	1	0	0	0
ENSMUSG00000030528	Blm	1	1	1	0	0	0
ENSMUSG00000030538	Cib1	1	1	1	0	0	0
ENSMUSG00000030557	Mef2a	0	0	0	1	1	1
ENSMUSG00000030560	Ctsc	1	1	0	0	0	1
ENSMUSG00000030579	Tyrobp	0	0	0	1	1	1
ENSMUSG00000030602	Pak4	1	1	1	0	0	0
ENSMUSG00000030605	Mfge8	0	0	0	1	1	1
ENSMUSG00000030609	Aen	1	1	0	0	0	0
ENSMUSG00000030629	Zfand6	0	1	0	0	0	1
ENSMUSG00000030654	Arl6ip1	0	0	0	0	1	1
ENSMUSG00000030678	Maz	1	0	1	0	0	0
ENSMUSG00000030707	Coro1a	0	0	0	1	1	1
ENSMUSG00000030717	Nupr1	0	0	0	1	1	1
ENSMUSG00000030720	Cln3	0	0	0	0	1	0
ENSMUSG00000030744	Rps3	1	1	1	0	0	0
ENSMUSG00000030763	Lcmt1	0	0	0	1	1	1
ENSMUSG00000030790	Adm	1	1	0	0	0	0
ENSMUSG00000030792	Dkkl1	0	0	0	1	1	1
ENSMUSG00000030793	Pycard	0	0	0	0	1	0
ENSMUSG00000030805	Stx4a	0	0	0	0	1	0
ENSMUSG00000030814	Bcl7c	1	0	1	0	0	0
ENSMUSG00000030846	Tial1	1	0	1	0	0	0
ENSMUSG00000030847	Bag3	1	1	1	0	0	0
ENSMUSG00000030867	Plk1	1	1	1	0	0	0
ENSMUSG00000030888	Rrp8	1	1	1	0	0	0
ENSMUSG00000030890	Ilk	1	1	1	0	0	0
ENSMUSG00000031060	Rbm10	1	1	1	0	0	0
ENSMUSG00000031077	Fadd	1	1	1	0	0	0
ENSMUSG00000031078	Cttn	1	1	0	0	0	0
ENSMUSG00000031155	Pim2	0	0	0	1	1	1
ENSMUSG00000031221	Igbp1	1	1	1	0	0	0
ENSMUSG00000031284	Pak3	0	0	0	1	1	1
ENSMUSG00000031311	Nono	1	1	1	0	0	0
ENSMUSG00000031328	Flna	1	1	1	0	0	0
ENSMUSG00000031393	Mecp2	1	0	1	0	0	0
ENSMUSG00000031400	G6pdx	0	0	1	1	0	0
ENSMUSG00000031429	Psmd10	1	1	1	0	0	0
ENSMUSG00000031447	Lamp1	0	0	0	1	1	1
ENSMUSG00000031451	Gas6	0	0	0	1	1	1
ENSMUSG00000031511	Arhgef7	0	0	0	0	0	1
ENSMUSG00000031523	Dlc1	1	1	1	0	0	0
ENSMUSG00000031536	Polb	0	0	0	1	1	1
ENSMUSG00000031548	Sfrp1	1	1	1	0	0	0
ENSMUSG00000031558	Slit2	1	1	1	0	0	0
ENSMUSG00000031565	Fgfr1	1	1	1	0	0	0
ENSMUSG00000031583	Wrn	1	1	1	0	0	0
ENSMUSG00000031613	Hpgd	1	1	1	0	0	0
ENSMUSG00000031616	Ednra	1	1	1	0	0	0
ENSMUSG00000031628	Casp3	0	0	0	1	1	1
ENSMUSG00000031633	Slc25a4	0	0	0	1	1	1
ENSMUSG00000031642	Sh3rf1	0	0	0	0	1	1
ENSMUSG00000031667	Aktip	0	0	0	1	1	1
ENSMUSG00000031668	Eif2ak3	0	0	0	0	0	1
ENSMUSG00000031696	Vps35	0	0	0	1	0	1
ENSMUSG00000031730	Dhodh	1	1	1	0	0	0
ENSMUSG00000031740	Mmp2	1	1	1	0	0	0
ENSMUSG00000031760	Mt3	0	0	0	1	1	1
ENSMUSG00000031765	Mt1	0	1	0	0	0	1
ENSMUSG00000031770	Herpud1	0	0	0	1	1	1
ENSMUSG00000031778	Cx3cl1	0	0	0	1	1	1
ENSMUSG00000031781	Ciapin1	1	0	0	0	1	0
ENSMUSG00000031878	Nae1	0	1	1	0	0	0
ENSMUSG00000031887	Tradd	0	1	0	1	0	0
ENSMUSG00000031928	Mre11a	1	1	1	0	0	0
ENSMUSG00000031954	Cfdp1	1	0	0	0	1	0
ENSMUSG00000031960	Aars	1	0	0	0	1	0
ENSMUSG00000031987	Egln1	0	0	0	0	0	1
ENSMUSG00000032035	Ets1	1	1	1	0	0	0
ENSMUSG00000032058	Ppp2r1b	1	1	1	0	0	0
ENSMUSG00000032060	Cryab	0	0	0	1	1	1
ENSMUSG00000032076	Cadm1	0	0	0	1	1	1
ENSMUSG00000032078	Zpr1	0	1	1	0	0	0
ENSMUSG00000032086	Bace1	0	0	0	1	1	1
ENSMUSG00000032113	Chek1	1	1	1	0	0	0
ENSMUSG00000032115	Hyou1	1	1	1	0	0	0
ENSMUSG00000032171	Pin1	0	1	0	0	0	0
ENSMUSG00000032187	Smarca4	1	0	1	0	0	0
ENSMUSG00000032194	Kank2	1	1	1	0	0	0
ENSMUSG00000032212	Sltm	1	0	1	0	0	0
ENSMUSG00000032244	Fem1b	0	0	0	0	0	1
ENSMUSG00000032249	Anp32a	1	1	1	0	0	0
ENSMUSG00000032253	Phip	1	1	1	0	0	0
ENSMUSG00000032267	Usp28	1	1	1	0	0	0
ENSMUSG00000032350	Gclc	1	0	1	0	0	0
ENSMUSG00000032359	Ctsh	0	0	0	1	1	1
ENSMUSG00000032369	Plscr1	1	1	1	0	0	0
ENSMUSG00000032380	Dapk2	1	1	0	0	0	0
ENSMUSG00000032402	Smad3	1	1	1	0	0	0
ENSMUSG00000032405	Pias1	0	1	1	0	0	0
ENSMUSG00000032440	Tgfbr2	0	1	1	0	0	0
ENSMUSG00000032463	Faim	0	0	0	1	1	1
ENSMUSG00000032475	Nck1	1	1	1	0	0	0
ENSMUSG00000032491	Nradd	0	1	1	0	0	0
ENSMUSG00000032498	Mlh1	1	1	1	0	0	0
ENSMUSG00000032504	Pdcd6ip	1	1	1	0	0	0
ENSMUSG00000032508	Myd88	1	1	0	0	0	0
ENSMUSG00000032532	Cck	0	0	0	1	1	1
ENSMUSG00000032534	Cep63	1	1	1	0	0	0
ENSMUSG00000032562	Gnai2	1	1	1	0	0	0
ENSMUSG00000032580	Rbm5	0	0	0	0	0	0
ENSMUSG00000032599	Ip6k2	0	0	0	1	1	1
ENSMUSG00000032604	Qars	1	1	1	0	0	0
ENSMUSG00000032633	Flcn	0	0	0	0	1	1
ENSMUSG00000032788	Pdxk	0	0	0	1	1	1
ENSMUSG00000032826	Ank2	0	0	0	1	1	1
ENSMUSG00000032965	Ift57	0	0	0	1	1	1
ENSMUSG00000033006	Sox10	0	0	0	1	1	0
ENSMUSG00000033075	Senp1	1	1	1	0	0	0
ENSMUSG00000033220	Rac2	0	1	0	0	0	0
ENSMUSG00000033256	Shf	0	0	0	1	1	1
ENSMUSG00000033295	Ptprf	1	1	0	0	0	0
ENSMUSG00000033307	Mif	0	1	0	0	0	0
ENSMUSG00000033352	Map2k4	0	0	0	1	1	1
ENSMUSG00000033396	Spg11	1	1	1	0	0	0
ENSMUSG00000033658	Ddx19b	1	1	0	0	0	0
ENSMUSG00000033676	Gabrb3	0	0	0	1	1	1
ENSMUSG00000033685	Ucp2	1	1	1	0	0	0
ENSMUSG00000033712	Ccar2	1	1	0	0	0	0
ENSMUSG00000033740	St18	1	1	1	0	0	0
ENSMUSG00000033792	Atp7a	1	1	1	0	0	0
ENSMUSG00000033909	Usp36	1	0	0	0	1	0
ENSMUSG00000033918	Parl	1	1	1	0	0	0
ENSMUSG00000033933	Vhl	0	0	0	1	1	1
ENSMUSG00000034160	Ogt	0	0	1	0	0	0
ENSMUSG00000034218	Atm	1	1	1	0	0	0
ENSMUSG00000034342	Cbl	1	0	1	0	0	0
ENSMUSG00000034460	Six4	1	0	1	0	0	0
ENSMUSG00000034485	Uaca	1	1	0	0	0	0
ENSMUSG00000034656	Cacna1a	0	0	0	0	1	1
ENSMUSG00000034659	Tmem109	1	0	0	0	1	0
ENSMUSG00000034681	Rnps1	1	1	1	0	0	0
ENSMUSG00000034686	Prr7	0	0	0	1	1	1
ENSMUSG00000034701	Neurod1	0	1	0	1	0	1
ENSMUSG00000034708	Grn	0	0	0	0	1	0
ENSMUSG00000034730	Adgrb1	0	0	0	1	1	1
ENSMUSG00000034891	Sncb	0	0	0	1	1	1
ENSMUSG00000034892	Rps29	0	0	0	0	0	0
ENSMUSG00000034926	Dhcr24	1	1	0	0	0	0
ENSMUSG00000034930	Rtkn	1	1	1	0	0	0
ENSMUSG00000034958	Atcay	0	0	0	1	1	1
ENSMUSG00000034974	Dapk3	0	0	0	1	0	0
ENSMUSG00000035011	Zbtb7a	0	0	0	1	1	1
ENSMUSG00000035064	Eef2k	0	0	0	0	1	0
ENSMUSG00000035086	Becn1	0	0	0	0	0	0
ENSMUSG00000035105	Egln3	0	0	0	1	0	1
ENSMUSG00000035199	Arl6ip5	0	0	0	1	1	1
ENSMUSG00000035293	G2e3	1	1	1	0	0	0
ENSMUSG00000035378	Shq1	1	1	1	0	0	0
ENSMUSG00000035390	Brsk1	0	0	0	1	1	1
ENSMUSG00000035455	Fignl1	1	1	1	0	0	0
ENSMUSG00000035486	Plk5	0	0	0	1	1	1
ENSMUSG00000035642	Aamdc	0	0	0	1	1	1
ENSMUSG00000035683	Melk	1	1	1	0	0	0
ENSMUSG00000035799	Twist1	1	1	1	0	0	0
ENSMUSG00000035828	Pim3	0	0	0	1	1	1
ENSMUSG00000035873	Pawr	1	1	1	0	0	0
ENSMUSG00000035900	Gramd4	0	0	0	1	1	0
ENSMUSG00000035960	Apex1	1	1	1	0	0	0
ENSMUSG00000035984	Nme5	0	0	0	1	1	1
ENSMUSG00000035992	Fnip1	0	0	1	0	0	0
ENSMUSG00000036023	Parp2	1	1	1	0	0	0
ENSMUSG00000036078	Sigmar1	1	1	0	0	0	0
ENSMUSG00000036199	Ndufa13	0	0	0	1	1	1
ENSMUSG00000036285	Noa1	0	0	0	0	1	0
ENSMUSG00000036371	Serbp1	1	1	1	0	0	0
ENSMUSG00000036390	Gadd45a	1	0	1	0	0	0
ENSMUSG00000036427	Gpi1	1	1	0	0	0	1
ENSMUSG00000036432	Siah2	0	0	0	1	1	1
ENSMUSG00000036478	Btg1	0	0	1	0	0	0
ENSMUSG00000036712	Cyld	0	0	0	0	0	1
ENSMUSG00000036781	Rps27l	1	1	1	0	0	0
ENSMUSG00000036822	Topors	1	1	1	0	0	0
ENSMUSG00000036840	Siah1a	0	0	0	1	0	1
ENSMUSG00000036850	Mrpl41	0	0	0	1	1	1
ENSMUSG00000036854	Hspb6	0	0	0	1	1	1
ENSMUSG00000036867	Smad6	1	1	1	0	0	0
ENSMUSG00000036880	Acaa2	0	1	0	0	0	1
ENSMUSG00000036932	Aifm1	1	1	1	0	0	0
ENSMUSG00000036940	Kdm1a	0	0	1	0	0	0
ENSMUSG00000036980	Taf6	1	1	1	0	0	0
ENSMUSG00000036986	Pml	1	1	1	0	0	0
ENSMUSG00000037012	Hk1	0	0	0	1	1	1
ENSMUSG00000037032	Apbb1	0	0	0	1	1	1
ENSMUSG00000037035	Inhbb	0	0	0	1	0	0
ENSMUSG00000037049	Smpd1	0	0	0	1	1	1
ENSMUSG00000037062	Sh3glb1	0	0	0	1	1	1
ENSMUSG00000037148	Arhgap10	1	1	1	0	0	0
ENSMUSG00000037316	Bag4	0	0	0	0	0	1
ENSMUSG00000037366	Pafah2	0	1	1	0	0	0
ENSMUSG00000037601	Nme1	0	0	0	1	1	1
ENSMUSG00000037608	Bclaf1	1	1	1	0	0	0
ENSMUSG00000037643	Prkci	1	1	1	0	0	0
ENSMUSG00000037725	Ckap2	1	1	1	0	0	0
ENSMUSG00000037727	Avp	0	0	0	1	1	0
ENSMUSG00000037787	Apopt1	1	0	0	0	0	0
ENSMUSG00000037815	Ctnna1	1	1	1	0	0	0
ENSMUSG00000037820	Tgm2	0	1	0	0	0	0
ENSMUSG00000037843	Vstm2l	0	0	0	1	1	1
ENSMUSG00000037846	Rtkn2	1	1	1	0	0	0
ENSMUSG00000037860	Aim2	1	1	0	0	0	0
ENSMUSG00000037936	Scarb1	0	0	0	0	1	1
ENSMUSG00000037960	Card19	0	0	0	1	1	1
ENSMUSG00000037990	Sh3rf3	0	0	0	1	0	0
ENSMUSG00000037992	Rara	1	1	1	0	0	0
ENSMUSG00000038007	Acer2	0	0	0	0	1	1
ENSMUSG00000038028	Tigar	0	1	0	0	0	0
ENSMUSG00000038084	Opa1	0	0	0	0	0	1
ENSMUSG00000038160	Atg5	1	1	1	0	0	0
ENSMUSG00000038393	Txnip	0	0	0	1	1	1
ENSMUSG00000038412	Higd1a	1	1	0	0	0	0
ENSMUSG00000038418	Egr1	0	0	0	1	1	1
ENSMUSG00000038481	Cdk19	0	0	0	1	0	1
ENSMUSG00000038525	Armc10	0	1	1	0	0	0
ENSMUSG00000038539	Atf5	0	0	0	0	0	0
ENSMUSG00000038542	Pcid2	1	1	1	0	0	0
ENSMUSG00000038545	Cul7	1	0	0	0	0	0
ENSMUSG00000038587	Akap12	0	1	1	0	0	0
ENSMUSG00000038612	Mcl1	0	1	1	0	0	0
ENSMUSG00000038618	Rassf7	1	1	1	0	0	0
ENSMUSG00000038633	Degs1	0	0	0	1	1	1
ENSMUSG00000038668	Lpar1	1	1	1	0	0	0
ENSMUSG00000038805	Six3	0	0	0	0	1	0
ENSMUSG00000038828	Tmem214	1	0	0	0	1	0
ENSMUSG00000038845	Phb	0	1	0	0	0	0
ENSMUSG00000038894	Irs2	0	0	1	0	0	0
ENSMUSG00000038914	Dido1	1	0	1	0	0	0
ENSMUSG00000038967	Pdk2	0	0	0	1	1	1
ENSMUSG00000038991	Txndc5	1	1	1	0	0	0
ENSMUSG00000039126	Prune2	0	0	0	1	1	1
ENSMUSG00000039130	Zc3hc1	1	1	1	0	0	0
ENSMUSG00000039145	Camk1d	0	0	0	1	1	1
ENSMUSG00000039164	Naif1	1	1	0	0	0	0
ENSMUSG00000039168	Dap	1	1	1	0	0	0
ENSMUSG00000039191	Rbpj	1	1	1	0	0	0
ENSMUSG00000039217	Il18	0	0	0	1	1	1
ENSMUSG00000039220	Ppp1r10	1	1	1	0	0	0
ENSMUSG00000039239	Tgfb2	0	0	0	1	1	1
ENSMUSG00000039328	Rnf122	1	1	1	0	0	0
ENSMUSG00000039474	Wfs1	0	0	0	0	1	0
ENSMUSG00000039515	Ptpa	0	0	0	0	1	0
ENSMUSG00000039701	Usp53	0	0	0	1	1	1
ENSMUSG00000039814	Xkr5	1	1	1	0	0	0
ENSMUSG00000039910	Cited2	0	1	1	1	0	0
ENSMUSG00000039913	Pak7	0	0	0	1	1	1
ENSMUSG00000039936	Pik3cd	0	0	0	1	0	0
ENSMUSG00000039959	Hip1	1	1	1	0	0	0
ENSMUSG00000040021	Lats1	0	0	1	0	0	0
ENSMUSG00000040055	Gjb6	0	0	0	1	1	1
ENSMUSG00000040084	Bub1b	1	1	1	0	0	0
ENSMUSG00000040152	Thbs1	1	1	1	0	0	0
ENSMUSG00000040249	Lrp1	0	0	0	0	1	1
ENSMUSG00000040310	Alx4	1	1	1	0	0	0
ENSMUSG00000040359	Ufl1	1	0	0	0	1	1
ENSMUSG00000040385	Ppp1ca	1	1	1	0	0	0
ENSMUSG00000040390	Map3k10	0	0	0	1	1	1
ENSMUSG00000040435	Ppp1r15a	0	1	0	0	0	1
ENSMUSG00000040451	Sgms1	0	0	0	0	1	1
ENSMUSG00000040463	Mybbp1a	1	1	1	0	0	0
ENSMUSG00000040506	Ambra1	1	0	0	0	1	0
ENSMUSG00000040687	Madd	0	0	0	0	1	1
ENSMUSG00000040734	Ppp1r13l	1	0	0	0	0	0
ENSMUSG00000040888	Gfer	1	1	1	0	0	0
ENSMUSG00000040990	Sh3kbp1	0	0	0	1	1	1
ENSMUSG00000041028	Ghitm	1	1	0	0	0	1
ENSMUSG00000041112	Elmo1	0	0	0	1	1	1
ENSMUSG00000041147	Brca2	1	1	1	0	0	0
ENSMUSG00000041241	Mul1	1	0	0	0	0	0
ENSMUSG00000041245	Wnk3	0	0	0	0	0	1
ENSMUSG00000041319	Thoc6	1	1	1	0	0	0
ENSMUSG00000041324	Inhba	0	0	0	1	0	0
ENSMUSG00000041354	Rgl2	1	0	0	0	0	0
ENSMUSG00000041417	Pik3r1	0	0	0	1	1	1
ENSMUSG00000041420	Meis3	0	0	1	1	1	0
ENSMUSG00000041459	Tardbp	1	1	1	0	0	0
ENSMUSG00000041498	Kif14	1	1	1	0	0	0
ENSMUSG00000041560	Nop53	1	1	1	0	0	0
ENSMUSG00000041736	Tspo	1	1	1	0	0	0
ENSMUSG00000041801	Phlda3	0	0	0	0	1	1
ENSMUSG00000041911	Dlx1	0	0	1	1	1	0
ENSMUSG00000041936	Agrn	0	0	0	0	0	1
ENSMUSG00000042046	Dstyk	1	0	1	0	0	0
ENSMUSG00000042228	Lyn	0	1	1	0	0	0
ENSMUSG00000042258	Isl1	0	0	1	1	1	0
ENSMUSG00000042284	Itga1	0	0	0	0	0	1
ENSMUSG00000042292	Mrtfa	0	0	0	0	0	0
ENSMUSG00000042350	Arel1	0	0	0	1	1	1
ENSMUSG00000042406	Atf4	0	0	0	0	0	0
ENSMUSG00000042429	Adora1	0	0	0	1	1	1
ENSMUSG00000042500	Ago4	0	0	0	1	0	1
ENSMUSG00000042557	Sin3a	1	1	1	0	0	0
ENSMUSG00000042596	Tfap2d	0	0	0	1	1	1
ENSMUSG00000042608	Stk40	1	1	0	0	0	0
ENSMUSG00000042626	Shc1	1	1	1	0	0	0
ENSMUSG00000042675	Ypel3	0	0	0	1	1	1
ENSMUSG00000042682	Selenok	0	0	0	1	1	0
ENSMUSG00000042724	Map3k9	0	0	0	1	1	1
ENSMUSG00000042745	Id1	1	1	1	0	0	0
ENSMUSG00000042750	Bex2	0	0	0	1	1	1
ENSMUSG00000042787	Exog	0	0	0	0	0	1
ENSMUSG00000042821	Snai1	1	1	1	0	0	0
ENSMUSG00000043207	Zmpste24	1	1	0	0	0	0
ENSMUSG00000043535	Setx	0	0	0	0	0	0
ENSMUSG00000043668	Tox3	0	0	1	0	0	0
ENSMUSG00000043866	Taf10	1	1	1	0	0	0
ENSMUSG00000044147	Arf6	1	1	1	0	0	0
ENSMUSG00000044167	Foxo1	0	0	0	1	0	0
ENSMUSG00000044254	Pcsk9	1	0	0	0	0	1
ENSMUSG00000044288	Cnr1	0	0	0	1	1	1
ENSMUSG00000044337	Ackr3	0	1	1	0	0	0
ENSMUSG00000044340	Phlpp1	0	0	0	0	0	1
ENSMUSG00000044469	Tnfaip8l1	0	0	0	1	1	0
ENSMUSG00000044636	Csrnp2	0	0	0	1	1	1
ENSMUSG00000044647	Csrnp3	0	0	0	1	1	1
ENSMUSG00000044702	Palb2	1	1	1	0	0	0
ENSMUSG00000044715	Gskip	1	1	1	0	0	0
ENSMUSG00000044786	Zfp36	0	0	0	0	0	0
ENSMUSG00000044813	Shb	0	0	0	1	1	1
ENSMUSG00000045038	Prkce	0	0	0	1	1	1
ENSMUSG00000045078	Rnf216	1	1	1	0	0	0
ENSMUSG00000045394	Epcam	1	1	1	0	0	0
ENSMUSG00000045409	Trim39	0	0	0	0	0	0
ENSMUSG00000045414	Dipk2a	0	1	1	0	0	0
ENSMUSG00000045515	Pou3f3	0	1	1	1	0	0
ENSMUSG00000045867	Cradd	1	1	1	0	0	0
ENSMUSG00000045886	Gm9803	0	0	0	0	1	1
ENSMUSG00000045932	Ifit2	0	0	0	1	1	1
ENSMUSG00000046010	Zfp830	1	1	1	0	0	0
ENSMUSG00000046432	Bex3	0	0	0	0	1	1
ENSMUSG00000046607	Hrk	0	0	0	1	1	0
ENSMUSG00000046707	Csnk2a2	1	0	0	0	0	0
ENSMUSG00000046854	Pip5kl1	0	0	0	1	1	1
ENSMUSG00000046862	Pramef8	0	0	0	0	0	0
ENSMUSG00000046949	Nqo2	1	1	1	0	0	0
ENSMUSG00000047139	Cd24a	0	0	0	1	0	1
ENSMUSG00000047242	Taf9b	0	0	0	1	1	1
ENSMUSG00000047281	Sfn	1	1	1	0	0	0
ENSMUSG00000047496	Rnf152	0	0	0	1	1	1
ENSMUSG00000048218	Amigo2	0	0	0	1	1	1
ENSMUSG00000048232	Fbxo10	0	0	0	0	1	0
ENSMUSG00000048251	Bcl11b	0	0	0	1	1	1
ENSMUSG00000048349	Pou4f1	0	0	0	0	0	1
ENSMUSG00000048376	F2r	1	1	1	0	0	0
ENSMUSG00000048387	Osr1	0	1	1	0	0	0
ENSMUSG00000048402	Gli2	1	1	1	0	0	0
ENSMUSG00000048450	Msx1	1	1	1	0	0	0
ENSMUSG00000048616	Nog	1	0	1	0	0	0
ENSMUSG00000048756	Foxo3	0	0	0	1	1	1
ENSMUSG00000048787	Dcun1d3	0	0	0	0	0	0
ENSMUSG00000048895	Cdk5r1	0	0	0	1	1	1
ENSMUSG00000049001	Ndnf	0	1	0	0	0	0
ENSMUSG00000049107	Ntf3	0	0	0	1	0	0
ENSMUSG00000049382	Krt8	1	1	1	0	0	0
ENSMUSG00000049409	Prokr1	1	0	0	0	0	0
ENSMUSG00000049422	Chchd10	0	0	0	1	1	1
ENSMUSG00000049551	Fzd9	1	0	0	0	1	1
ENSMUSG00000049717	Lig4	0	0	0	0	0	1
ENSMUSG00000049734	Trex1	0	0	0	1	1	1
ENSMUSG00000049792	Bag5	0	0	0	1	1	1
ENSMUSG00000050088	1600012H06Rik	0	1	1	0	0	0
ENSMUSG00000050132	Sarm1	0	0	0	1	1	1
ENSMUSG00000050335	Lgals3	0	0	0	1	1	1
ENSMUSG00000050697	Prkaa1	0	1	1	0	0	0
ENSMUSG00000050711	Scg2	0	0	0	1	1	1
ENSMUSG00000050953	Gja1	1	1	1	0	0	0
ENSMUSG00000050957	Insl6	1	1	1	0	0	0
ENSMUSG00000050965	Prkca	0	0	0	1	1	1
ENSMUSG00000051149	Adnp	0	0	0	0	1	1
ENSMUSG00000051159	Cited1	1	0	0	0	1	0
ENSMUSG00000051234	Rnf7	1	1	1	0	0	0
ENSMUSG00000051306	Usp42	1	0	1	0	0	0
ENSMUSG00000051367	Six1	1	1	1	0	0	0
ENSMUSG00000051413	Plagl2	1	1	1	0	0	0
ENSMUSG00000051675	Trim32	0	0	0	1	1	1
ENSMUSG00000052139	Babam2	0	0	0	0	1	1
ENSMUSG00000052253	Zfp622	0	0	0	1	0	1
ENSMUSG00000052293	Taf9	0	0	0	1	1	1
ENSMUSG00000052336	Cx3cr1	0	0	0	1	1	1
ENSMUSG00000052430	Bmpr1b	1	1	1	0	0	0
ENSMUSG00000052516	Robo2	0	0	0	1	1	1
ENSMUSG00000052593	Adam17	1	1	1	0	0	0
ENSMUSG00000052684	Jun	1	1	0	0	0	0
ENSMUSG00000052752	Traf7	1	0	0	0	1	0
ENSMUSG00000052889	Prkcb	0	0	0	1	1	1
ENSMUSG00000052949	Rnf157	0	0	0	1	1	1
ENSMUSG00000052957	Gas1	1	1	1	0	0	0
ENSMUSG00000053046	Brsk2	0	0	0	1	1	1
ENSMUSG00000053110	Yap1	1	1	1	0	0	0
ENSMUSG00000053111	Fank1	0	0	0	1	1	1
ENSMUSG00000053113	Socs3	0	1	1	0	0	0
ENSMUSG00000053192	Mllt11	0	0	0	1	1	1
ENSMUSG00000053436	Mapk14	1	1	1	0	0	0
ENSMUSG00000053647	Gper1	0	0	0	1	1	1
ENSMUSG00000053754	Chd8	1	0	1	0	0	0
ENSMUSG00000053819	Camk2d	0	0	0	1	1	1
ENSMUSG00000054021	Sirt5	0	0	0	0	0	1
ENSMUSG00000054051	Ercc6	1	0	1	0	0	0
ENSMUSG00000054115	Skp2	1	1	1	0	0	0
ENSMUSG00000054252	Fgfr3	1	1	1	0	0	0
ENSMUSG00000054263	Lifr	1	0	0	0	0	1
ENSMUSG00000054364	Rhob	0	0	0	1	1	1
ENSMUSG00000054387	Mdm4	1	0	1	0	0	0
ENSMUSG00000054428	Atpif1	0	0	0	1	1	1
ENSMUSG00000054499	Dedd2	0	0	0	1	1	1
ENSMUSG00000054676	1600014C10Rik	0	0	0	1	1	1
ENSMUSG00000054693	Adam10	0	1	1	0	0	0
ENSMUSG00000054717	Hmgb2	1	1	1	0	0	0
ENSMUSG00000054766	Set	1	1	1	0	0	0
ENSMUSG00000054808	Actn4	1	1	1	0	0	0
ENSMUSG00000055024	Ep300	1	0	1	0	0	0
ENSMUSG00000055078	Gabra5	0	0	0	1	1	1
ENSMUSG00000055254	Ntrk2	0	0	0	1	1	1
ENSMUSG00000055409	Nell1	0	0	0	1	1	1
ENSMUSG00000055612	Cdca7	1	1	1	0	0	0
ENSMUSG00000056054	S100a8	0	0	0	1	1	1
ENSMUSG00000056071	S100a9	0	0	0	1	1	1
ENSMUSG00000056073	Grik2	0	0	0	1	1	1
ENSMUSG00000056155	Nanos3	0	0	0	1	1	1
ENSMUSG00000056313	Tcim	1	1	1	0	0	0
ENSMUSG00000056427	Slit3	0	1	1	0	0	0
ENSMUSG00000056481	Cd248	0	1	1	0	0	0
ENSMUSG00000056755	Grm7	0	0	0	1	1	1
ENSMUSG00000056758	Hmga2	1	1	1	0	0	0
ENSMUSG00000056854	Pou3f4	0	0	1	0	0	0
ENSMUSG00000056870	Gulp1	1	1	1	0	0	0
ENSMUSG00000056962	Jmjd6	1	1	1	0	0	0
ENSMUSG00000057103	Nat8f1	0	0	0	1	1	1
ENSMUSG00000057113	Npm1	1	1	1	0	0	0
ENSMUSG00000057177	Gsk3a	0	0	0	1	1	1
ENSMUSG00000057329	Bcl2	0	0	0	0	1	1
ENSMUSG00000057342	Sphk2	1	0	0	0	1	0
ENSMUSG00000057367	Birc2	0	0	0	0	0	1
ENSMUSG00000057506	Bloc1s2	0	0	0	1	1	1
ENSMUSG00000057522	Spop	0	0	0	0	1	1
ENSMUSG00000057530	Ece1	1	1	0	0	0	0
ENSMUSG00000057666	Gapdh	1	1	1	0	0	0
ENSMUSG00000057672	Pkn1	0	0	0	0	0	0
ENSMUSG00000057789	Bak1	1	0	0	0	0	0
ENSMUSG00000057897	Camk2b	0	0	0	1	1	1
ENSMUSG00000058325	Dock1	1	1	1	0	0	0
ENSMUSG00000058392	Rrp1b	1	1	1	0	0	0
ENSMUSG00000058443	Rpl10-ps3	1	1	1	0	0	0
ENSMUSG00000058444	Map2k5	0	0	1	0	0	0
ENSMUSG00000058594	Fbh1	1	0	1	0	0	0
ENSMUSG00000058709	Egln2	0	0	0	0	1	0
ENSMUSG00000058715	Fcer1g	0	0	0	1	1	1
ENSMUSG00000058756	Thra	0	0	0	1	1	1
ENSMUSG00000058927	Gm10053	0	1	0	0	0	1
ENSMUSG00000059146	Ntrk3	0	0	0	1	1	1
ENSMUSG00000059173	Pde1a	0	0	0	1	1	1
ENSMUSG00000059263	Usp47	1	1	1	0	0	0
ENSMUSG00000059278	Naa38	0	1	0	0	0	1
ENSMUSG00000059291	Rpl11	0	1	1	0	0	0
ENSMUSG00000059363	Fxn	1	1	0	0	0	0
ENSMUSG00000059436	Max	0	0	0	1	0	0
ENSMUSG00000059456	Ptk2b	0	0	0	1	0	0
ENSMUSG00000059552	Trp53	1	1	1	0	0	0
ENSMUSG00000059866	Tnip2	0	0	0	0	1	1
ENSMUSG00000059920	4930453N24Rik	1	1	1	0	0	0
ENSMUSG00000059921	Unc5c	0	0	0	0	0	1
ENSMUSG00000060126	Tpt1	1	1	1	0	0	0
ENSMUSG00000060216	Arrb2	0	0	0	1	1	1
ENSMUSG00000060534	Dcc	0	0	1	0	0	0
ENSMUSG00000060538	Tmem219	0	0	0	1	1	1
ENSMUSG00000060579	Fhit	0	0	0	1	1	1
ENSMUSG00000060803	Gstp1	0	0	0	1	1	1
ENSMUSG00000060938	Rpl26	1	1	1	0	0	0
ENSMUSG00000061175	Fnip2	1	0	1	0	0	0
ENSMUSG00000061244	Exoc5	0	1	1	0	0	0
ENSMUSG00000061315	Naca	1	1	1	0	0	0
ENSMUSG00000061353	Cxcl12	0	1	0	0	0	1
ENSMUSG00000061436	Hipk2	1	0	0	0	0	1
ENSMUSG00000061477	Rps7	0	1	1	0	0	0
ENSMUSG00000061878	Sphk1	0	1	0	0	0	0
ENSMUSG00000062012	Zfp13	0	0	0	1	1	0
ENSMUSG00000062078	Qk	1	1	0	0	0	0
ENSMUSG00000062209	Erbb4	0	0	0	1	0	1
ENSMUSG00000062210	Tnfaip8	1	1	1	0	0	0
ENSMUSG00000062232	Rapgef2	0	0	0	1	1	1
ENSMUSG00000062312	Erbb2	1	1	1	0	0	0
ENSMUSG00000062762	Ei24	0	0	0	0	1	0
ENSMUSG00000062960	Kdr	1	1	0	0	0	0
ENSMUSG00000063049	Ing2	1	1	1	0	0	0
ENSMUSG00000063060	Sox7	1	1	0	0	0	0
ENSMUSG00000063065	Mapk3	0	0	0	1	1	1
ENSMUSG00000063142	Kcnma1	0	0	0	1	1	1
ENSMUSG00000063229	Ldha	1	1	1	0	0	0
ENSMUSG00000063273	Naa15	1	1	1	0	0	0
ENSMUSG00000063296	Tmem117	0	0	0	1	1	1
ENSMUSG00000063358	Mapk1	0	0	0	1	0	1
ENSMUSG00000063410	Stk24	1	1	1	0	0	0
ENSMUSG00000063626	Unc5d	0	0	0	1	1	1
ENSMUSG00000063694	Cycs	0	1	0	0	0	1
ENSMUSG00000063810	Alms1	1	1	1	0	0	0
ENSMUSG00000063856	Gpx1	1	1	1	0	0	0
ENSMUSG00000064210	Ano6	1	1	1	0	0	0
ENSMUSG00000064215	Ifi27	0	0	0	1	1	1
ENSMUSG00000064326	Siva1	1	1	1	0	0	0
ENSMUSG00000066551	Hmgb1	1	1	1	0	0	0
ENSMUSG00000066643	Wdr35	1	1	0	0	0	1
ENSMUSG00000066687	Zbtb16	1	1	1	0	0	0
ENSMUSG00000066877	Nck2	0	0	0	1	0	0
ENSMUSG00000066900	Suds3	0	1	0	0	0	0
ENSMUSG00000067336	Bmpr2	0	0	0	0	0	1
ENSMUSG00000067629	Syngap1	0	0	0	1	1	0
ENSMUSG00000067787	Blcap	0	0	0	1	1	1
ENSMUSG00000068039	Tcp1	1	1	1	0	0	0
ENSMUSG00000068220	Lgals1	1	1	1	0	0	0
ENSMUSG00000068290	Ddrgk1	0	0	0	1	1	1
ENSMUSG00000068329	Htra2	0	0	0	0	1	0
ENSMUSG00000068614	Actc1	0	0	1	0	0	0
ENSMUSG00000068747	Sort1	0	0	1	0	0	0
ENSMUSG00000068748	Ptprz1	0	0	0	1	1	1
ENSMUSG00000068921	Dap3	0	1	1	1	0	0
ENSMUSG00000070730	Rmdn3	0	0	0	0	1	0
ENSMUSG00000070934	Rraga	0	0	0	1	1	1
ENSMUSG00000071226	Cecr2	1	1	1	0	0	0
ENSMUSG00000071337	Tia1	0	0	0	0	0	1
ENSMUSG00000071424	Grid2	0	0	0	1	1	1
ENSMUSG00000071662	Polr2g	0	0	1	1	0	0
ENSMUSG00000072872	Rybp	0	0	0	1	1	1
ENSMUSG00000072949	Acot1	0	0	0	1	1	1
ENSMUSG00000072964	Bhlhb9	0	0	0	1	1	1
ENSMUSG00000073435	Nme3	0	0	0	1	1	1
ENSMUSG00000073599	Ecscr	1	1	1	0	0	0
ENSMUSG00000073982	Rhog	1	1	1	0	0	0
ENSMUSG00000074637	Sox2	1	1	1	0	0	0
ENSMUSG00000074698	Csnk2a1	0	0	0	0	0	1
ENSMUSG00000075318	Scn2a	0	0	0	1	1	1
ENSMUSG00000075590	Nrbp2	0	0	0	1	1	1
ENSMUSG00000075701	Selenos	0	0	0	1	1	1
ENSMUSG00000076431	Sox4	0	0	0	1	0	1
ENSMUSG00000078485	Plekhn1	1	0	0	0	0	0
ENSMUSG00000078566	Bnip3	0	0	0	0	1	1
ENSMUSG00000078578	Ube2d3	1	1	1	0	0	0
ENSMUSG00000078652	Psme3	1	1	1	0	0	0
ENSMUSG00000078812	Eif5a	1	1	1	0	0	0
ENSMUSG00000078816	Prkcg	0	0	0	1	1	0
ENSMUSG00000078941	Ak6	0	0	0	1	0	0
ENSMUSG00000078970	Wdr92	1	1	1	0	0	0
ENSMUSG00000079017	Ifi27l2a	0	0	0	1	1	1
ENSMUSG00000079036	Alkbh1	1	1	1	0	0	0
ENSMUSG00000079037	Prnp	0	0	0	1	1	1
ENSMUSG00000079056	Kcnip3	0	0	0	1	1	1
ENSMUSG00000079110	Capn3	1	1	0	0	0	0
ENSMUSG00000079562	Maea	1	1	0	0	0	0
ENSMUSG00000080268	Brms1	1	1	1	0	0	0
ENSMUSG00000087260	Lamtor5	0	0	0	1	0	0
ENSMUSG00000090000	Ier3ip1	0	0	0	1	1	1
ENSMUSG00000090084	Srpx	0	1	1	0	0	0
ENSMUSG00000090223	Pcp4	0	0	0	1	1	1
ENSMUSG00000091228	Gm20390	0	1	0	0	0	0
ENSMUSG00000092035	Peg10	1	0	1	0	0	0
ENSMUSG00000093073	Mir124a-2	0	0	0	1	0	0
ENSMUSG00000095567	Noc2l	1	1	1	0	0	0
ENSMUSG00000096054	Syne1	0	0	0	1	1	1
ENSMUSG00000096458	Moap1	0	0	0	1	1	1
ENSMUSG00000096472	Cdkn2d	0	0	0	1	1	1
ENSMUSG00000097328	Tnfsf12	0	0	0	1	0	0
ENSMUSG00000109511	Nup62	1	1	1	0	0	0
ENSMUSG00000110206	Flt3l	0	0	0	1	0	0
ENSMUSG00000117679	Apbb3	0	0	0	0	1	1
ENSMUSG00000117975	Itprip	1	1	1	0	0	0
ENSMUSG00000002633	Shh	0	1	0	0	0	0
ENSMUSG00000003283	Hck	0	0	0	0	1	1
ENSMUSG00000006445	Epha2	0	1	0	0	0	0
ENSMUSG00000014776	Nol3	0	0	0	0	1	1
ENSMUSG00000022997	Wnt1	0	1	1	0	0	0
ENSMUSG00000024371	C2	0	0	0	0	1	0
ENSMUSG00000024497	Pou4f3	0	0	0	0	1	0
ENSMUSG00000024868	Dkk1	0	1	1	0	0	0
ENSMUSG00000025229	Pitx3	0	0	0	0	0	0
ENSMUSG00000025422	Agap2	0	0	0	0	1	1
ENSMUSG00000026778	Prkcq	0	0	0	0	1	1
ENSMUSG00000026805	Barhl1	0	0	0	0	1	1
ENSMUSG00000026976	Pax8	0	0	0	0	0	1
ENSMUSG00000027070	Lrp2	0	1	0	0	0	0
ENSMUSG00000027643	Ghrh	0	0	0	0	1	0
ENSMUSG00000030110	Ret	0	0	0	0	1	1
ENSMUSG00000030898	Cckbr	0	0	0	0	1	1
ENSMUSG00000031162	Gata1	0	1	0	0	0	0
ENSMUSG00000031309	Rps6ka3	0	1	1	0	0	0
ENSMUSG00000031688	Pou4f2	0	0	0	0	1	1
ENSMUSG00000034161	Scx	0	0	1	0	1	0
ENSMUSG00000035067	Xkr6	0	0	0	0	1	1
ENSMUSG00000035352	Ccl12	0	0	0	0	1	1
ENSMUSG00000035451	Foxa1	0	1	0	0	0	0
ENSMUSG00000035722	Abca7	0	0	0	0	0	0
ENSMUSG00000036634	Mag	0	0	0	0	1	1
ENSMUSG00000037752	Xkr8	0	0	0	0	1	1
ENSMUSG00000039745	Htatip2	0	1	0	0	0	1
ENSMUSG00000041135	Ripk2	0	1	1	0	0	0
ENSMUSG00000046714	Foxc2	0	1	1	0	0	0
ENSMUSG00000048482	Bdnf	0	0	0	0	1	1
ENSMUSG00000049796	Crh	0	0	0	0	1	1
ENSMUSG00000050295	Foxc1	0	1	1	0	0	0
ENSMUSG00000050556	Kcnb1	0	0	0	0	1	0
ENSMUSG00000051951	Xkr4	0	0	0	0	1	1
ENSMUSG00000053279	Aldh1a1	0	0	0	0	1	1
ENSMUSG00000058665	En1	0	0	1	0	1	0
ENSMUSG00000059003	Grin2a	0	0	0	0	1	1
ENSMUSG00000059246	Foxb1	0	0	0	0	1	0
ENSMUSG00000071984	Fndc1	0	0	0	0	1	1
ENSMUSG00000074896	Ifit3	0	0	0	0	1	0
ENSMUSG00000000889	Dbh	0	0	0	0	0	1
ENSMUSG00000002944	Cd36	0	0	0	0	0	1
ENSMUSG00000004231	Pax2	0	0	0	0	0	1
ENSMUSG00000014361	Mertk	0	0	1	0	0	0
ENSMUSG00000015957	Wnt11	0	0	1	0	0	0
ENSMUSG00000018166	Erbb3	0	0	1	0	0	0
ENSMUSG00000019789	Hey2	0	0	0	0	0	1
ENSMUSG00000021313	Ryr2	0	0	0	0	0	1
ENSMUSG00000022510	Trp63	0	0	1	0	0	0
ENSMUSG00000023905	Tnfrsf12a	0	0	0	0	0	1
ENSMUSG00000024526	Cidea	0	0	0	0	0	1
ENSMUSG00000024810	Il33	0	0	0	0	0	1
ENSMUSG00000024942	Capn1	0	0	0	0	0	0
ENSMUSG00000026430	Rassf5	0	0	0	0	0	1
ENSMUSG00000026468	Lhx4	0	0	1	0	0	0
ENSMUSG00000026934	Lhx3	0	0	1	0	0	0
ENSMUSG00000027358	Bmp2	0	0	0	0	0	1
ENSMUSG00000028072	Ntrk1	0	0	0	0	0	0
ENSMUSG00000029322	Plac8	0	0	1	0	0	0
ENSMUSG00000029468	P2rx7	0	0	0	0	0	1
ENSMUSG00000030730	Atp2a1	0	0	1	0	0	0
ENSMUSG00000031112	Stk26	0	0	1	0	0	0
ENSMUSG00000033208	S100b	0	0	0	0	0	1
ENSMUSG00000038253	Hoxa5	0	0	0	0	0	1
ENSMUSG00000038580	Sct	0	0	0	0	0	1
ENSMUSG00000038855	Itpkb	0	0	1	0	0	0
ENSMUSG00000040483	Xaf1	0	0	0	0	0	1
ENSMUSG00000043099	Hic1	0	0	1	0	0	0
ENSMUSG00000053965	Pde5a	0	0	1	0	0	0
ENSMUSG00000056220	Pla2g4a	0	0	1	0	0	0
ENSMUSG00000056569	Mpz	0	0	0	0	0	1
ENSMUSG00000060477	Irak2	0	0	0	0	0	0
ENSMUSG00000068122	Agtr2	0	0	0	0	0	1
ENSMUSG00000071356	Reg3b	0	0	0	0	0	1
ENSMUSG00000073043	Atoh1	0	0	1	0	0	0
ENSMUSG00000075256	Cerkl	0	0	0	0	0	0
