# Supplementary material for: Global Reprogramming of Apoptosis-Related Genes during Brain Development
Source: Cells. 2021 Oct 27;10(11):2901. doi: 10.3390/cells10112901 (PMC8616463; doi:10.3390/cells10112901)
Supplement: Supplementary file 1 [file cells-10-02901-s001.zip › cells-1415850-supplementary/cells-1415850 -SI/SupplementaryTableS3.xlsx]

## Sheet: RNA-seq
Table S3: Accession IDs of data downloaded from ENCODE
	forebrain			midbrain			hindbrain
Timepoint	Experiment	File Accession		Experiment	File Accession		Experiment	File Accession
E10.5	ENCSR304RDL	ENCFF145PTV		ENCSR764OPZ	ENCFF875HME		ENCSR943LKA	ENCFF169CJH
		ENCFF476ADM			ENCFF126VCW			ENCFF997ZPU
E11.5	ENCSR160IIN	ENCFF042VCB		ENCSR307BCA	ENCFF094JLI		ENCSR760TOE	ENCFF434CSI
		ENCFF696BTU			ENCFF184FWR			ENCFF606UHO
E12.5	ENCSR647QBV	ENCFF649WEQ		ENCSR908JWT	ENCFF521YOL		ENCSR420QTO	ENCFF928MQD
		ENCFF698XIB			ENCFF840AXS			ENCFF046RSQ
E13.5	ENCSR970EWM	ENCFF088OEQ		ENCSR792RJV	ENCFF189APQ		ENCSR921PRX	ENCFF960KJV
		ENCFF794PWS			ENCFF867NEL			ENCFF356CTG
E14.5	ENCSR185LWM	ENCFF270DCV		ENCSR343YLB	ENCFF743IEH		ENCSR559TRB	ENCFF876LKY
		ENCFF565AWX			ENCFF954BEO			ENCFF304ILZ
E15.5	ENCSR752RGN	ENCFF080PBH		ENCSR557RMA	ENCFF624EQM		ENCSR401BSG	ENCFF804NPY
		ENCFF890FJF			ENCFF670AQP			ENCFF195CMT
E16.5	ENCSR080EVZ	ENCFF029UVS		ENCSR367ZPZ	ENCFF238YUA		ENCSR285WZV	ENCFF858ZON
		ENCFF719ADL			ENCFF762ZJZ			ENCFF310GSV
P0	ENCSR362AIZ	ENCFF143OBR		ENCSR719NAJ	ENCFF532MRQ		ENCSR017JEG	ENCFF892WXB
		ENCFF484FBW			ENCFF492ODZ			ENCFF851KEG

## Sheet: Histone ChIP-seq (H3K4me3)
	forebrain			midbrain			hindbrain
Timepoint	Experiment	File Accession		Experiment	File Accession		Experiment	File Accession
E10.5	ENCSR368RJD	ENCFF007CCC		ENCSR731KRE	ENCFF086LDB		ENCSR581EJK	ENCFF390OXU
E11.5	ENCSR739DVM	ENCFF635RVF		ENCSR928CYU	ENCFF292XPT		ENCSR283RFW	ENCFF098WIS
E12.5	ENCSR527EUE	ENCFF533DOI		ENCSR158ONM	ENCFF844SJL		ENCSR554TSO	ENCFF442YBY
E13.5	ENCSR835BZO	ENCFF079TUC		ENCSR315ZEU	ENCFF553BJG		ENCSR167ZGV	ENCFF896PJK
E14.5	ENCSR172XOZ	ENCFF679JLC		ENCSR185JBL	ENCFF190QNY		ENCSR203KIB	ENCFF924XPI
E15.5	ENCSR022KDE	ENCFF112LTJ		ENCSR335TVR	ENCFF908UIK		ENCSR486MHP	ENCFF339ORQ
E16.5	ENCSR129DIK	ENCFF701GMM		ENCSR110TIW	ENCFF069EMI		ENCSR637CCT	ENCFF058XDM
P0	ENCSR258YWW	ENCFF160SCR		ENCSR472YGQ	ENCFF866GVZ		ENCSR427ZJU	ENCFF798JMC

## Sheet: Histone ChIP-seq (H3K27me3)
	forebrain			midbrain			hindbrain
Timepoint	Experiment	File Accession		Experiment	File Accession		Experiment	File Accession
E10.5	ENCSR735VEJ	ENCFF032HUD		ENCSR984OHL	ENCFF443TNH		ENCSR966TCN	ENCFF504GUV
E11.5	ENCSR944XPB	ENCFF013NFN		ENCSR375GSG	ENCFF641DRR		ENCSR545BRW	ENCFF927GUC
E12.5	ENCSR297CHD	ENCFF176STB		ENCSR302HOJ	ENCFF277JCH		ENCSR104PWP	ENCFF292RMC
E13.5	ENCSR736GVO	ENCFF195WIC		ENCSR837SKW	ENCFF312URA		ENCSR129OJN	ENCFF092JCV
E14.5	ENCSR831YAX	ENCFF558RMX		ENCSR953LFI	ENCFF759DQR		ENCSR929GXP	ENCFF530MXF
E15.5	ENCSR564XSR	ENCFF307UVN		ENCSR259KYK	ENCFF636KYX		ENCSR857GQI	ENCFF445DQT
E16.5	ENCSR658BBG	ENCFF363FLT		ENCSR046SWI	ENCFF539LLC		ENCSR465TIZ	ENCFF863JNE
P0	ENCSR070MOK	ENCFF827BBC		ENCSR308TAV	ENCFF296RCO		ENCSR340ROY	ENCFF872YPX
